# Supplementary material for: 1-Phenyl-5-[4-(trifluoro­meth­yl)phen­yl]­pyrazolidin-3-one monohydrate
Source: Acta Crystallogr Sect E Struct Rep Online. 2008 Oct 11;64(Pt 11):o2101. doi: 10.1107/S1600536808032261 (PMC2959759; doi:10.1107/S1600536808032261)
Supplement: Supplementary file 1 [file e-64-o2101-sup1.cif]

##############################################################################
###                                                                        ###
###        Electronic paper (Acta Crystallographica Section E)             ###
###                                                                        ###
##############################################################################
#                                                                            #
# This CIF contains the data in a paper accepted for publication in Acta     #
# Crystallographica Section E. It conforms to the requirements of Notes      #
# for Authors for Section E, and has been peer reviewed under the auspices   #
# of the IUCr Commission on Journals.                                        #
#                                                                            #
# Full details of the Crystallographic Information File format               #
# are given in the paper "The Crystallographic Information File (CIF):       #
# a New Standard Archive File for Crystallography" by S. R. Hall, F. H.      #
# Allen and I. D. Brown [Acta Cryst. (1991), A47, 655-685].                  #
#                                                                            #
# The current version of the core CIF dictionary is obtainable from          #
# ftp://ftp.iucr.org/pub/cif_core.dic. The current version number is 2.4.    #
#                                                                            #
# Software is freely available for graphical display of the structure(s) in  #
# this CIF.  For information consult the CIF home page http://www.iucr.org/  #
# cif/home.html                                                              #
#                                                                            #
# This file may be used for bona fide research purposes within the           #
# scientific community so long as proper attribution is given to the journal # 
# article from which it was obtained.                                        #
#                                                                            #
##############################################################################
                                             
data_I
_audit_creation_method     SHELXL-97
_chemical_name_systematic
;
1-Phenyl-5-[4-(trifluoromethyl)phenyl]pyrazolidin-3-one monohydrate
;
_chemical_name_common     ?
_chemical_formula_moiety     'C16 H13 F3 N2 O, H2 O'
_chemical_formula_sum     'C16 H15 F3 N2 O2'
_chemical_formula_iupac     'C16 H13 F3 N2 O, H2 O'
_chemical_formula_weight     324.30
_chemical_melting_point     ?
_symmetry_cell_setting     triclinic
_symmetry_space_group_name_H-M     'P -1'
_symmetry_space_group_name_Hall     '-P 1'
loop_
    _symmetry_equiv_pos_as_xyz
    'x, y, z'
    '-x, -y, -z'
_cell_length_a     7.4960(15)
_cell_length_b     9.794(2)
_cell_length_c     13.319(3)
_cell_angle_alpha     97.70(3)
_cell_angle_beta     101.58(3)
_cell_angle_gamma     107.97(3)
_cell_volume     890.8(4)
_cell_formula_units_Z     2
_cell_measurement_reflns_used     25
_cell_measurement_theta_min     9
_cell_measurement_theta_max     12
_cell_measurement_temperature     294(2)
_exptl_crystal_description     needle
_exptl_crystal_colour     colorless
_exptl_crystal_size_max     0.20
_exptl_crystal_size_mid     0.10
_exptl_crystal_size_min     0.05
_exptl_crystal_density_diffrn     1.209
_exptl_crystal_density_meas     ?
_exptl_crystal_density_method     'not measured'
_exptl_crystal_F_000     336
_exptl_absorpt_coefficient_mu     0.101
_exptl_absorpt_correction_type     psi-scan
_exptl_absorpt_process_details     '(North <i>et al.</i>,  1968)'
_exptl_absorpt_correction_T_min     0.9800
_exptl_absorpt_correction_T_max     0.9949
_exptl_special_details
;
;
_diffrn_ambient_temperature     294(2)
_diffrn_radiation_type     MoK\a
_diffrn_radiation_wavelength     0.71073
_diffrn_radiation_source     'fine-focus sealed tube'
_diffrn_radiation_monochromator     graphite
_diffrn_measurement_device_type     'Enraf--Nonius CAD-4'
_diffrn_measurement_method     '\w/2\q'
_diffrn_detector_area_resol_mean     ?
_diffrn_reflns_number     3463
_diffrn_reflns_av_R_equivalents     0.0679
_diffrn_reflns_av_sigmaI/netI     0.0707
_diffrn_reflns_theta_min     1.60
_diffrn_reflns_theta_max     25.18
_diffrn_reflns_theta_full     25.18
_diffrn_measured_fraction_theta_max     0.999
_diffrn_measured_fraction_theta_full     0.999
_diffrn_reflns_limit_h_min     -8
_diffrn_reflns_limit_h_max     8
_diffrn_reflns_limit_k_min     -11
_diffrn_reflns_limit_k_max     11
_diffrn_reflns_limit_l_min     0
_diffrn_reflns_limit_l_max     15
_diffrn_standards_number     3
_diffrn_standards_interval_count     ?
_diffrn_standards_interval_time     120
_diffrn_standards_decay_%     0
_refine_special_details
;
Refinement of <i>F</i>^2^ against ALL reflections. The weighted
<i>R</i>-factor <i>wR</i> and goodness of fit <i>S</i> are based
on <i>F</i>^2^, conventional <i>R</i>-factors <i>R</i> are based
on <i>F</i>, with <i>F</i> set to zero for negative <i>F</i>^2^.
The threshold expression of <i>F</i>^2^ > \s(<i>F</i>^2^) is used
only for calculating <i>R</i>-factors(gt) <i>etc</i>. and is not
relevant to the choice of reflections for refinement. <i>R</i>-factors
based on <i>F</i>^2^ are statistically about twice as large as those
based on <i>F</i>, and <i>R</i>- factors based on ALL data will be
even larger.
;
_reflns_number_total     3196
_reflns_number_gt     1611
_reflns_threshold_expression     I>2\s(I)
_refine_ls_structure_factor_coef     Fsqd
_refine_ls_matrix_type     full
_refine_ls_R_factor_all     0.1481
_refine_ls_R_factor_gt     0.0774
_refine_ls_wR_factor_gt     0.1560
_refine_ls_wR_factor_ref     0.1858
_refine_ls_goodness_of_fit_ref     1.002
_refine_ls_restrained_S_all     1.009
_refine_ls_number_reflns     3196
_refine_ls_number_parameters     211
_refine_ls_number_restraints     48
_refine_ls_hydrogen_treatment     constr
_refine_ls_weighting_scheme     calc
_refine_ls_weighting_details
             'calc w=1/[\s^2^(Fo^2^)+(0.06P)^2^+0.58P] where P=(Fo^2^+2Fc^2^)/3'
_atom_sites_solution_hydrogens     geom
_atom_sites_solution_primary     direct
_atom_sites_solution_secondary     difmap
_refine_ls_shift/su_max     0.000
_refine_ls_shift/su_mean     0.000
_refine_diff_density_max     0.209
_refine_diff_density_min     -0.226
_refine_ls_extinction_method     none
_refine_ls_extinction_coef     ?
loop_
    _atom_type_symbol
    _atom_type_description
    _atom_type_scat_dispersion_real
    _atom_type_scat_dispersion_imag
    _atom_type_scat_source
    'C' 'C' 0.0033 0.0016
                         'International Tables Vol C Tables 4.2.6.8 and 6.1.1.4'
    'H' 'H' 0.0000 0.0000
                         'International Tables Vol C Tables 4.2.6.8 and 6.1.1.4'
    'N' 'N' 0.0061 0.0033
                         'International Tables Vol C Tables 4.2.6.8 and 6.1.1.4'
    'O' 'O' 0.0106 0.0060
                         'International Tables Vol C Tables 4.2.6.8 and 6.1.1.4'
    'F' 'F' 0.0171 0.0103
                         'International Tables Vol C Tables 4.2.6.8 and 6.1.1.4'
_computing_data_collection     'CAD-4 Software (Enraf--Nonius, 1985)'
_computing_cell_refinement     'CAD-4 Software (Enraf--Nonius, 1985)'
_computing_data_reduction     'XCAD4 (Harms & Wocadlo, 1995)'
_computing_structure_solution     'SHELXS97 (Sheldrick, 2008)'
_computing_structure_refinement     'SHELXL97 (Sheldrick, 2008)'
_computing_molecular_graphics     'SHELXTL (Sheldrick, 2008)'
_computing_publication_material     'SHELXTL (Sheldrick, 2008)'
loop_
    _atom_site_type_symbol
    _atom_site_label
    _atom_site_fract_x
    _atom_site_fract_y
    _atom_site_fract_z
    _atom_site_U_iso_or_equiv
    _atom_site_adp_type
    _atom_site_calc_flag
    _atom_site_refinement_flags
    _atom_site_occupancy
    _atom_site_disorder_assembly
    _atom_site_disorder_group
    O OW1 0.464(3) 1.4138(15) 1.0235(11) 0.288(8) Uani d P 0.50 . .
    H HW1A 0.5305 1.3813 1.0675 0.345 Uiso d PR 0.50 . .
    H HW1B 0.4367 1.4891 1.0439 0.345 Uiso d PR 0.50 . .
    O OW2 0.805(3) 1.5022(19) 1.0058(13) 0.328(9) Uani d P 0.50 . .
    H HW2A 0.8673 1.5642 0.9752 0.394 Uiso d PR 0.50 . .
    H HW2B 0.7436 1.5280 1.0477 0.394 Uiso d PR 0.50 . .
    O O 0.7711(4) 1.0639(3) 1.0297(2) 0.0741(9) Uani d . 1 . .
    N N1 0.5378(4) 0.9682(3) 0.8750(2) 0.0520(8) Uani d . 1 . .
    H H1A 0.4422 0.9388 0.9027 0.062 Uiso calc R 1 . .
    N N2 0.5122(4) 0.9482(3) 0.7661(2) 0.0495(7) Uani d . 1 . .
    F F1 0.8128(5) 0.3357(4) 0.6898(3) 0.1429(12) Uani d . 1 . .
    F F2 0.7729(6) 0.3635(4) 0.5389(3) 0.1549(14) Uani d . 1 . .
    F F3 1.0292(5) 0.4452(4) 0.6316(3) 0.1343(11) Uani d . 1 . .
    C C1 0.8642(9) 0.4424(7) 0.6409(5) 0.097 Uani d . 1 . .
    C C2 0.8153(7) 0.5692(4) 0.6625(3) 0.0695(11) Uani d U 1 . .
    C C3 0.6372(7) 0.5629(5) 0.6753(4) 0.0924(15) Uani d U 1 . .
    H H3A 0.5419 0.4721 0.6676 0.111 Uiso calc R 1 . .
    C C4 0.5972(6) 0.6888(5) 0.6994(4) 0.0869(14) Uani d U 1 . .
    H H4A 0.4717 0.6827 0.7014 0.104 Uiso calc R 1 . .
    C C5 0.7395(5) 0.8228(4) 0.7207(3) 0.0480(9) Uani d U 1 . .
    C C6 0.9191(5) 0.8233(4) 0.7059(3) 0.0654(11) Uani d U 1 . .
    H H6A 1.0176 0.9128 0.7150 0.079 Uiso calc R 1 . .
    C C7 0.9539(6) 0.6985(5) 0.6791(3) 0.0660(11) Uani d U 1 . .
    H H7A 1.0764 0.7030 0.6721 0.079 Uiso calc R 1 . .
    C C8 0.7150(4) 0.9668(4) 0.7541(2) 0.0443(8) Uani d . 1 . .
    H H8A 0.7384 1.0243 0.7003 0.053 Uiso calc R 1 . .
    C C9 0.8485(5) 1.0570(4) 0.8573(2) 0.0512(9) Uani d . 1 . .
    H H9A 0.9001 1.1596 0.8538 0.061 Uiso calc R 1 . .
    H H9B 0.9556 1.0222 0.8777 0.061 Uiso calc R 1 . .
    C C10 0.7225(5) 1.0368(4) 0.9337(3) 0.0568(10) Uani d . 1 . .
    C C11 0.4190(4) 1.0326(4) 0.7171(3) 0.0485(9) Uani d . 1 . .
    C C12 0.3624(5) 1.0040(4) 0.6080(3) 0.0587(10) Uani d . 1 . .
    H H12A 0.3921 0.9310 0.5698 0.070 Uiso calc R 1 . .
    C C13 0.2660(6) 1.0793(5) 0.5571(3) 0.0694(12) Uani d . 1 . .
    H H13A 0.2318 1.0592 0.4842 0.083 Uiso calc R 1 . .
    C C14 0.2170(6) 1.1866(5) 0.6116(4) 0.0759(12) Uani d . 1 . .
    H H14A 0.1510 1.2393 0.5760 0.091 Uiso calc R 1 . .
    C C15 0.2666(6) 1.2142(4) 0.7181(4) 0.0716(12) Uani d . 1 . .
    H H15A 0.2292 1.2840 0.7545 0.086 Uiso calc R 1 . .
    C C16 0.3695(5) 1.1430(4) 0.7737(3) 0.0557(10) Uani d . 1 . .
    H H16A 0.4060 1.1662 0.8466 0.067 Uiso calc R 1 . .
loop_
    _atom_site_aniso_label
    _atom_site_aniso_U_11
    _atom_site_aniso_U_22
    _atom_site_aniso_U_33
    _atom_site_aniso_U_12
    _atom_site_aniso_U_13
    _atom_site_aniso_U_23
    OW1 0.37(2) 0.239(16) 0.249(16) 0.119(17) 0.069(15) 0.038(12)
    OW2 0.31(2) 0.312(19) 0.33(2) 0.089(17) 0.053(17) 0.039(15)
    O 0.0489(17) 0.132(3) 0.0524(17) 0.0415(16) 0.0149(13) 0.0292(16)
    N1 0.0365(17) 0.082(2) 0.0465(17) 0.0262(16) 0.0146(14) 0.0257(15)
    N2 0.0361(16) 0.0695(19) 0.0517(18) 0.0246(15) 0.0166(14) 0.0191(15)
    F1 0.161(3) 0.128(3) 0.146(3) 0.051(2) 0.048(3) 0.037(2)
    F2 0.168(4) 0.152(3) 0.143(3) 0.061(3) 0.033(3) 0.020(2)
    F3 0.134(3) 0.131(3) 0.149(3) 0.054(2) 0.046(2) 0.030(2)
    C1 0.106 0.099 0.095 0.045 0.038 0.010
    C2 0.080(3) 0.060(2) 0.079(3) 0.037(2) 0.025(2) 0.013(2)
    C3 0.084(3) 0.070(3) 0.119(4) 0.013(2) 0.043(3) 0.009(3)
    C4 0.053(3) 0.076(3) 0.124(4) 0.011(2) 0.037(3) 0.004(3)
    C5 0.0356(19) 0.057(2) 0.056(2) 0.0196(17) 0.0133(16) 0.0184(17)
    C6 0.039(2) 0.071(2) 0.083(3) 0.0130(19) 0.023(2) 0.007(2)
    C7 0.053(2) 0.078(3) 0.082(3) 0.036(2) 0.026(2) 0.022(2)
    C8 0.0291(18) 0.068(2) 0.0437(19) 0.0187(17) 0.0230(15) 0.0132(17)
    C9 0.0347(19) 0.070(2) 0.046(2) 0.0167(18) 0.0150(16) -0.0019(17)
    C10 0.036(2) 0.087(3) 0.053(2) 0.021(2) 0.0159(18) 0.026(2)
    C11 0.0298(19) 0.064(2) 0.058(2) 0.0191(17) 0.0170(17) 0.0159(18)
    C12 0.054(2) 0.088(3) 0.043(2) 0.040(2) 0.0123(18) 0.0052(19)
    C13 0.069(3) 0.110(3) 0.040(2) 0.039(3) 0.018(2) 0.025(2)
    C14 0.065(3) 0.104(3) 0.074(3) 0.043(3) 0.019(2) 0.039(3)
    C15 0.065(3) 0.069(3) 0.095(3) 0.040(2) 0.029(2) 0.012(2)
    C16 0.044(2) 0.072(2) 0.053(2) 0.025(2) 0.0106(18) 0.0093(19)
_geom_special_details
;
All e.s.d.'s (except the e.s.d. in the dihedral angle between two l.s.
planes) are estimated using the full covariance matrix. The cell
e.s.d.'s are taken into account individually in the estimation of
e.s.d.'s in distances, angles and torsion angles; correlations between
e.s.d.'s in cell parameters are only used when they are defined by
crystal symmetry. An approximate (isotropic) treatment of cell e.s.d.'s
is used for estimating e.s.d.'s involving l.s. planes.
;
loop_
    _geom_bond_atom_site_label_1
    _geom_bond_atom_site_label_2
    _geom_bond_site_symmetry_2
    _geom_bond_distance
    _geom_bond_publ_flag
    OW1 HW1A . 0.8502 ?
    OW1 HW1B . 0.8499 ?
    OW2 HW2A . 0.8500 ?
    OW2 HW2B . 0.8499 ?
    O C10 . 1.226(4) ?
    N1 C10 . 1.352(4) ?
    N1 N2 . 1.404(4) ?
    N1 H1A . 0.8600 ?
    N2 C11 . 1.384(4) ?
    N2 C8 . 1.518(4) ?
    F1 C1 . 1.303(6) ?
    F2 C1 . 1.389(6) ?
    F3 C1 . 1.260(6) ?
    C1 C2 . 1.409(6) ?
    C2 C7 . 1.324(5) ?
    C2 C3 . 1.363(6) ?
    C3 C4 . 1.369(6) ?
    C3 H3A . 0.9300 ?
    C4 C5 . 1.363(5) ?
    C4 H4A . 0.9300 ?
    C5 C6 . 1.398(4) ?
    C5 C8 . 1.499(4) ?
    C6 C7 . 1.344(5) ?
    C6 H6A . 0.9300 ?
    C7 H7A . 0.9300 ?
    C8 C9 . 1.499(4) ?
    C8 H8A . 0.9800 ?
    C9 C10 . 1.513(4) ?
    C9 H9A . 0.9700 ?
    C9 H9B . 0.9700 ?
    C11 C12 . 1.392(5) ?
    C11 C16 . 1.420(5) ?
    C12 C13 . 1.339(5) ?
    C12 H12A . 0.9300 ?
    C13 C14 . 1.381(5) ?
    C13 H13A . 0.9300 ?
    C14 C15 . 1.358(5) ?
    C14 H14A . 0.9300 ?
    C15 C16 . 1.368(5) ?
    C15 H15A . 0.9300 ?
    C16 H16A . 0.9300 ?
loop_
    _geom_angle_atom_site_label_1
    _geom_angle_atom_site_label_2
    _geom_angle_atom_site_label_3
    _geom_angle_site_symmetry_1
    _geom_angle_site_symmetry_3
    _geom_angle
    _geom_angle_publ_flag
    HW1A OW1 HW1B . . 120.0 ?
    HW2A OW2 HW2B . . 120.0 ?
    C10 N1 N2 . . 115.7(3) ?
    C10 N1 H1A . . 122.2 ?
    N2 N1 H1A . . 122.2 ?
    C11 N2 N1 . . 115.6(3) ?
    C11 N2 C8 . . 116.8(3) ?
    N1 N2 C8 . . 102.8(2) ?
    F3 C1 F1 . . 103.2(5) ?
    F3 C1 F2 . . 92.8(4) ?
    F1 C1 F2 . . 98.4(5) ?
    F3 C1 C2 . . 123.8(6) ?
    F1 C1 C2 . . 120.7(5) ?
    F2 C1 C2 . . 111.8(5) ?
    C7 C2 C3 . . 119.5(4) ?
    C7 C2 C1 . . 117.8(5) ?
    C3 C2 C1 . . 122.4(5) ?
    C2 C3 C4 . . 120.7(4) ?
    C2 C3 H3A . . 119.7 ?
    C4 C3 H3A . . 119.7 ?
    C5 C4 C3 . . 120.7(4) ?
    C5 C4 H4A . . 119.7 ?
    C3 C4 H4A . . 119.7 ?
    C4 C5 C6 . . 116.1(4) ?
    C4 C5 C8 . . 125.2(3) ?
    C6 C5 C8 . . 118.7(3) ?
    C7 C6 C5 . . 122.1(4) ?
    C7 C6 H6A . . 118.9 ?
    C5 C6 H6A . . 118.9 ?
    C2 C7 C6 . . 120.6(4) ?
    C2 C7 H7A . . 119.7 ?
    C6 C7 H7A . . 119.7 ?
    C5 C8 C9 . . 114.7(3) ?
    C5 C8 N2 . . 112.4(3) ?
    C9 C8 N2 . . 105.1(2) ?
    C5 C8 H8A . . 108.2 ?
    C9 C8 H8A . . 108.2 ?
    N2 C8 H8A . . 108.2 ?
    C8 C9 C10 . . 104.5(3) ?
    C8 C9 H9A . . 110.9 ?
    C10 C9 H9A . . 110.9 ?
    C8 C9 H9B . . 110.9 ?
    C10 C9 H9B . . 110.9 ?
    H9A C9 H9B . . 108.9 ?
    O C10 N1 . . 124.4(3) ?
    O C10 C9 . . 129.1(3) ?
    N1 C10 C9 . . 106.2(3) ?
    N2 C11 C12 . . 119.1(3) ?
    N2 C11 C16 . . 122.5(3) ?
    C12 C11 C16 . . 118.3(3) ?
    C13 C12 C11 . . 121.3(3) ?
    C13 C12 H12A . . 119.3 ?
    C11 C12 H12A . . 119.3 ?
    C12 C13 C14 . . 120.7(4) ?
    C12 C13 H13A . . 119.6 ?
    C14 C13 H13A . . 119.6 ?
    C15 C14 C13 . . 119.0(4) ?
    C15 C14 H14A . . 120.5 ?
    C13 C14 H14A . . 120.5 ?
    C14 C15 C16 . . 122.4(4) ?
    C14 C15 H15A . . 118.8 ?
    C16 C15 H15A . . 118.8 ?
    C15 C16 C11 . . 118.1(3) ?
    C15 C16 H16A . . 120.9 ?
    C11 C16 H16A . . 120.9 ?
loop_
    _geom_torsion_atom_site_label_1
    _geom_torsion_atom_site_label_2
    _geom_torsion_atom_site_label_3
    _geom_torsion_atom_site_label_4
    _geom_torsion_site_symmetry_1
    _geom_torsion_site_symmetry_2
    _geom_torsion_site_symmetry_3
    _geom_torsion_site_symmetry_4
    _geom_torsion
    _geom_torsion_publ_flag
    C10 N1 N2 C11 . . . . -109.8(3) ?
    C10 N1 N2 C8 . . . . 18.6(4) ?
    F3 C1 C2 C7 . . . . -3.6(8) ?
    F1 C1 C2 C7 . . . . 132.2(6) ?
    F2 C1 C2 C7 . . . . -112.9(5) ?
    F3 C1 C2 C3 . . . . -178.0(5) ?
    F1 C1 C2 C3 . . . . -42.2(8) ?
    F2 C1 C2 C3 . . . . 72.7(7) ?
    C7 C2 C3 C4 . . . . 3.6(7) ?
    C1 C2 C3 C4 . . . . 177.9(5) ?
    C2 C3 C4 C5 . . . . -6.1(7) ?
    C3 C4 C5 C6 . . . . 6.2(6) ?
    C3 C4 C5 C8 . . . . -176.1(4) ?
    C4 C5 C6 C7 . . . . -4.2(6) ?
    C8 C5 C6 C7 . . . . 177.9(3) ?
    C3 C2 C7 C6 . . . . -1.6(7) ?
    C1 C2 C7 C6 . . . . -176.2(4) ?
    C5 C6 C7 C2 . . . . 2.0(6) ?
    C4 C5 C8 C9 . . . . 121.9(4) ?
    C6 C5 C8 C9 . . . . -60.5(4) ?
    C4 C5 C8 N2 . . . . 2.0(5) ?
    C6 C5 C8 N2 . . . . 179.6(3) ?
    C11 N2 C8 C5 . . . . -130.5(3) ?
    N1 N2 C8 C5 . . . . 101.8(3) ?
    C11 N2 C8 C9 . . . . 104.2(3) ?
    N1 N2 C8 C9 . . . . -23.5(3) ?
    C5 C8 C9 C10 . . . . -103.1(3) ?
    N2 C8 C9 C10 . . . . 20.8(4) ?
    N2 N1 C10 O . . . . 179.7(3) ?
    N2 N1 C10 C9 . . . . -5.5(4) ?
    C8 C9 C10 O . . . . 164.2(4) ?
    C8 C9 C10 N1 . . . . -10.4(4) ?
    N1 N2 C11 C12 . . . . -170.6(3) ?
    C8 N2 C11 C12 . . . . 68.2(4) ?
    N1 N2 C11 C16 . . . . 6.1(5) ?
    C8 N2 C11 C16 . . . . -115.1(3) ?
    N2 C11 C12 C13 . . . . 177.7(4) ?
    C16 C11 C12 C13 . . . . 0.9(6) ?
    C11 C12 C13 C14 . . . . -1.1(6) ?
    C12 C13 C14 C15 . . . . -0.5(6) ?
    C13 C14 C15 C16 . . . . 2.3(7) ?
    C14 C15 C16 C11 . . . . -2.4(6) ?
    N2 C11 C16 C15 . . . . -175.9(3) ?
    C12 C11 C16 C15 . . . . 0.8(5) ?
loop_
    _geom_hbond_atom_site_label_D
    _geom_hbond_atom_site_label_H
    _geom_hbond_atom_site_label_A
    _geom_hbond_site_symmetry_A
    _geom_hbond_distance_DH
    _geom_hbond_distance_HA
    _geom_hbond_distance_DA
    _geom_hbond_angle_DHA
    _geom_hbond_publ_flag
    OW2 HW2B OW1 . 0.85 1.99 2.50(3) 118.00 yes
    C4 H4A N2 . 0.93 2.53 2.875(6) 102.00 no
    C7 H7A F3 . 0.93 2.41 2.731(6) 100.00 no
    C14 H14A F3 1_465 0.93 2.54 3.262(6) 134.00 yes
    N1 H1A O 2_677 0.86 1.98 2.811(6) 161 y
    C9 H9B O 2_777 0.97 2.60 3.555(7) 168 y
data_global
_journal_date_recd_electronic     2008-08-26
_journal_date_accepted     2008-10-07
_journal_name_full     'Acta Crystallographica, Section E'
_journal_year     2008
_journal_volume     64
_journal_issue     11
_journal_page_first     o2101
_journal_page_last     o2101
_journal_paper_category     QO
_journal_coeditor_code     HK2518
_publ_contact_author
;
Hong-Jun Zhu
Department of Applied Chemistry,
College of Science,
Nanjing University of Technology,
Nanjing 210009
People's Republic of China
;
_publ_contact_author_email     zhuhj@njut.edu.cn
_publ_section_title
;
1-Phenyl-5-[4-(trifluoromethyl)phenyl]pyrazolidin-3-one monohydrate
;
loop_
    _publ_author_name
    _publ_author_address
    'Yuan-Yuan Liu'
;
Department of Applied Chemistry,
College of Science,
Nanjing University of Technology,
Nanjing 210009
People's Republic of China
;
    'Zhen-Yi Wu'
;
Department of Applied Chemistry,
College of Science,
Nanjing University of Technology,
Nanjing 210009
People's Republic of China
;
    'Hong Shi'
;
Department of Applied Chemistry,
College of Science,
Nanjing University of Technology,
Nanjing 210009
People's Republic of China
;
    'Qing-Yan Chu'
;
Department of Applied Chemistry,
College of Science,
Nanjing University of Technology,
Nanjing 210009
People's Republic of China
;
    'Hong-Jun Zhu'
;
Department of Applied Chemistry,
College of Science,
Nanjing University of Technology,
Nanjing 210009
People's Republic of China
;
