# Supplementary material for: 1-Phenyl-5-[4-(trifluoro­meth­yl)phen­yl]­pyrazolidin-3-one monohydrate
Source: Acta Crystallogr Sect E Struct Rep Online. 2008 Oct 11;64(Pt 11):o2101. doi: 10.1107/S1600536808032261 (PMC2959759; doi:10.1107/S1600536808032261)
Supplement: Supplementary file 2 [file e-64-o2101-Isup2.hkl]

# 
# h,k,l, Fc-squared, Fo-squared, sigma(Fo-squared) and status flag 
# 
data_I
_shelx_title ' N in P-1' 
_shelx_refln_list_code          4 
_shelx_F_calc_maximum      110.26 
_exptl_crystal_F_000       336.00 
_reflns_d_resolution_high  0.8352 
 
loop_ 
 _symmetry_equiv_pos_as_xyz 
 'x, y, z' 
 '-x, -y, -z' 
 
_cell_length_a     7.4960 
_cell_length_b     9.7940 
_cell_length_c    13.3190 
_cell_angle_alpha  97.700 
_cell_angle_beta  101.580 
_cell_angle_gamma 107.970 
 
_shelx_F_squared_multiplier     1.000 
 
loop_ 
 _refln_index_h 
 _refln_index_k 
 _refln_index_l 
 _refln_F_squared_calc 
 _refln_F_squared_meas 
 _refln_F_squared_sigma 
 _refln_observed_status 
   1   0   0      130.24      141.66      2.38 o 
   2   0   0     1336.52     1270.86     10.00 o 
   3   0   0      114.66      135.15      2.49 o 
   4   0   0      308.89      345.19      7.45 o 
   5   0   0        8.86       12.38      3.07 o 
   6   0   0       48.82       53.67      7.03 o 
   7   0   0        0.28        1.99      6.67 o 
   8   0   0        7.90        1.77      9.07 o 
  -8   1   0       12.60        9.90      4.58 o 
  -7   1   0        0.03        0.42      4.08 o 
  -6   1   0        8.84        7.37      3.51 o 
  -5   1   0        0.23        0.04      3.12 o 
  -4   1   0      602.46      634.00     11.60 o 
  -3   1   0      154.40      150.90      2.89 o 
  -2   1   0     1601.20     1514.82     11.14 o 
  -1   1   0      624.49      559.10      5.74 o 
   0   1   0     2039.69     2093.54      2.45 o 
   1   1   0     5825.52     5554.78     71.56 o 
   2   1   0       42.32       44.41      1.72 o 
   3   1   0      135.25      127.84      4.91 o 
   4   1   0       18.82       15.00      5.45 o 
   5   1   0      237.51      283.97      4.53 o 
   6   1   0       42.27       47.17      7.45 o 
   7   1   0       21.26       19.18      9.07 o 
  -8   2   0        0.93        3.56      5.01 o 
  -7   2   0        1.17        1.29      4.74 o 
  -6   2   0        0.76        1.06      3.51 o 
  -5   2   0        7.47        7.29      3.47 o 
  -4   2   0        6.11        4.52      3.31 o 
  -3   2   0      434.00      470.96      6.73 o 
  -2   2   0       57.99       55.51      2.39 o 
  -1   2   0       29.20       20.86      3.17 o 
   0   2   0     4228.32     4304.82    170.26 o 
   1   2   0     2626.01     2532.24     14.50 o 
   2   2   0       31.68       33.18      2.94 o 
   3   2   0       11.24       23.35      5.56 o 
   4   2   0       14.94       17.24      4.00 o 
   5   2   0       43.46       50.38      6.76 o 
   6   2   0       39.56       45.52      9.03 o 
   7   2   0       19.12       19.56      8.95 o 
  -8   3   0        9.69        9.43      5.32 o 
  -7   3   0       65.56       56.28      7.22 o 
  -6   3   0        0.00        2.18      3.54 o 
  -5   3   0        0.00        8.17      3.31 o 
  -4   3   0       55.31       53.64      3.61 o 
  -3   3   0       30.87       34.91      1.41 o 
  -2   3   0      520.03      533.95      8.33 o 
  -1   3   0     1548.99     1732.16     11.26 o 
   0   3   0      889.28      749.14      9.76 o 
   1   3   0       99.80      108.24      3.81 o 
   2   3   0      288.53      298.43      8.31 o 
   3   3   0      180.12      213.89      5.44 o 
   4   3   0        7.26        9.33      3.81 o 
   5   3   0        0.98        5.31      4.72 o 
   6   3   0        2.52       12.21      6.68 o 
   7   3   0        3.58        4.54      9.32 o 
  -8   4   0        0.65        3.85      5.38 o 
  -7   4   0       73.86       78.99      7.86 o 
  -6   4   0       72.82       95.04      7.07 o 
  -5   4   0       16.52       12.42      3.83 o 
  -4   4   0       23.67       16.47      2.71 o 
  -3   4   0      696.03      719.43     10.58 o 
  -2   4   0       80.94       60.95      1.65 o 
  -1   4   0     2039.88     2018.54     14.21 o 
   0   4   0       79.81       83.18      1.28 o 
   1   4   0      305.44      253.40      6.56 o 
   2   4   0      275.48      294.51      7.00 o 
   3   4   0       62.49       69.79      5.38 o 
   4   4   0       14.41       26.46      5.00 o 
   5   4   0       13.22       31.17      7.22 o 
   6   4   0        2.31        7.69      7.90 o 
  -8   5   0        0.34        9.72      4.81 o 
  -7   5   0       46.86       44.55      7.09 o 
  -6   5   0       36.59       46.39      7.21 o 
  -5   5   0        8.12       12.54      3.06 o 
  -4   5   0        5.28        5.54      2.07 o 
  -3   5   0        0.81        4.23      1.64 o 
  -2   5   0      191.62      171.01      1.79 o 
  -1   5   0        0.26        0.54      2.18 o 
   0   5   0      176.42      194.45      6.83 o 
   1   5   0       37.12       32.47      2.86 o 
   2   5   0        1.72        3.71      3.84 o 
   3   5   0        0.06        1.06      3.57 o 
   4   5   0       13.86       14.45      4.84 o 
   5   5   0       13.55       24.31      7.36 o 
   6   5   0        0.02        7.96      7.96 o 
  -8   6   0        3.32       15.04      5.34 o 
  -7   6   0        5.38        6.12      5.99 o 
  -6   6   0      227.51      266.38     11.39 o 
  -5   6   0       44.70       33.09      4.45 o 
  -4   6   0       40.86       42.07      3.76 o 
  -3   6   0       15.27       15.17      1.96 o 
  -2   6   0       30.88       34.39      4.49 o 
  -1   6   0       39.30       48.44      4.11 o 
   0   6   0       40.01       35.11      2.87 o 
   1   6   0        0.01        1.49      2.80 o 
   2   6   0        2.76        3.67      3.24 o 
   3   6   0       10.92       14.54      5.95 o 
   4   6   0        0.03        4.02      5.69 o 
   5   6   0        9.61       11.98      8.32 o 
  -8   7   0        5.11       13.10      5.14 o 
  -7   7   0        3.67        1.38      4.30 o 
  -6   7   0       10.91       21.91      4.50 o 
  -5   7   0      180.18      182.79      8.24 o 
  -4   7   0      119.12       99.51      5.71 o 
  -3   7   0      215.31      179.60      2.88 o 
  -2   7   0        4.92        6.49      1.78 o 
  -1   7   0       26.13       23.99      2.88 o 
   0   7   0        6.09        7.64      2.50 o 
   1   7   0       18.11       32.09      4.82 o 
   2   7   0       39.97       36.40      6.13 o 
   3   7   0        0.19        5.10      5.30 o 
   4   7   0        7.33       11.20      7.55 o 
  -8   8   0        1.60        4.62      4.62 o 
  -7   8   0        2.64        1.85      4.31 o 
  -6   8   0        7.12       11.30      4.03 o 
  -5   8   0        1.44        3.73      3.73 o 
  -4   8   0       86.83      114.48      6.75 o 
  -3   8   0       99.54      105.11      5.12 o 
  -2   8   0        0.82        0.75      2.91 o 
  -1   8   0        0.80        5.30      3.67 o 
   0   8   0      154.35      182.83      6.49 o 
   1   8   0       17.06       19.41      5.41 o 
   2   8   0        4.07        5.43      5.66 o 
   3   8   0        0.47        2.31      6.81 o 
  -7   9   0        0.42        0.00      4.37 o 
  -6   9   0        0.30        4.16      4.16 o 
  -5   9   0        0.58        0.70      3.62 o 
  -4   9   0       26.70       26.38      3.32 o 
  -3   9   0       34.60       54.24      5.25 o 
  -2   9   0       22.53       27.96      4.73 o 
  -1   9   0        3.08        3.41      3.41 o 
   0   9   0        1.26        2.08      3.89 o 
   1   9   0        3.20        3.71      4.32 o 
   2   9   0        1.21        9.74      5.01 o 
  -6  10   0        3.70        7.18      4.10 o 
  -5  10   0        0.03        0.41      3.81 o 
  -4  10   0        4.20        3.89      3.89 o 
  -3  10   0       19.38       18.83      3.13 o 
  -2  10   0        5.70       13.35      4.47 o 
  -1  10   0        6.39        3.61      3.49 o 
   0  10   0        5.68        7.92      3.46 o 
   1  10   0        0.01        1.63      5.30 o 
  -5  11   0        4.16        1.25      3.78 o 
  -4  11   0        0.14        2.43      3.72 o 
  -3  11   0        1.91        1.24      3.39 o 
  -2  11   0        1.10        3.87      3.87 o 
  -1  11   0        3.65        8.26      4.19 o 
   0 -11   1        3.36        1.87      2.03 o 
   1 -11   1        0.47        2.33      2.62 o 
   2 -11   1        4.70        1.77      2.70 o 
   3 -11   1        0.43        0.59      2.90 o 
   4 -11   1        5.52        8.50      3.03 o 
   5 -11   1        0.71        3.39      3.39 o 
  -1 -10   1        1.12        0.80      2.87 o 
   0 -10   1        3.49        1.94      3.22 o 
   1 -10   1        3.33        5.92      3.14 o 
   2 -10   1        3.83        3.33      3.77 o 
   3 -10   1       17.20       14.10      3.45 o 
   4 -10   1        6.15        0.61      3.08 o 
   5 -10   1        1.49        2.33      2.84 o 
   6 -10   1        0.00        0.03      2.71 o 
  -3  -9   1        0.02        0.49      1.56 o 
  -2  -9   1        1.44        0.78      2.48 o 
  -1  -9   1        4.08        4.23      2.09 o 
   0  -9   1       43.79       59.39      3.80 o 
   1  -9   1        8.66        7.07      2.84 o 
   2  -9   1        0.14        1.87      2.94 o 
   3  -9   1        8.48        6.08      3.05 o 
   4  -9   1       41.64       44.58      3.03 o 
   5  -9   1        0.78        0.64      3.13 o 
   6  -9   1        2.19        0.74      3.53 o 
   7  -9   1        1.62        4.35      4.35 o 
  -4  -8   1        5.40        5.50      3.91 o 
  -3  -8   1        4.48        9.51      7.21 o 
  -2  -8   1        0.05        0.61      1.66 o 
  -1  -8   1        3.59        3.91      2.86 o 
   0  -8   1       47.45       49.98      3.80 o 
   1  -8   1       73.60       68.16      2.34 o 
   2  -8   1        6.85        3.02      3.02 o 
   3  -8   1       10.65       11.35      2.16 o 
   4  -8   1       49.78       57.48      5.01 o 
   5  -8   1       26.98       18.73      4.57 o 
   6  -8   1        0.92        0.72      3.61 o 
   7  -8   1        2.79        7.71      3.35 o 
  -4  -7   1       16.81       18.39      5.01 o 
  -3  -7   1        0.17        3.83      3.83 o 
  -2  -7   1        0.96        1.66      1.40 o 
  -1  -7   1        2.72       10.80      2.40 o 
   0  -7   1        1.43        2.39      1.53 o 
   1  -7   1      179.90      167.33      6.53 o 
   2  -7   1        7.48        3.74      2.40 o 
   3  -7   1       44.20       47.25      3.56 o 
   4  -7   1       31.40       19.97      3.40 o 
   5  -7   1      243.63      242.74      9.56 o 
   6  -7   1       24.16       25.09      5.20 o 
   7  -7   1        2.89        5.39      4.41 o 
   8  -7   1        4.80        7.48      6.83 o 
  -5  -6   1        0.33        3.32      4.80 o 
  -4  -6   1       32.23       20.22      5.55 o 
  -3  -6   1       18.31       26.41      4.43 o 
  -2  -6   1       64.38       63.66      3.35 o 
  -1  -6   1       12.89       10.95      2.06 o 
   0  -6   1       12.25       11.17      1.88 o 
   1  -6   1       92.15       93.61      4.55 o 
   2  -6   1       15.59       16.88      2.34 o 
   3  -6   1      100.93      113.85      6.68 o 
   4  -6   1        0.44        3.94      2.34 o 
   5  -6   1      363.56      398.05     11.62 o 
   6  -6   1       79.77       59.80      6.20 o 
   7  -6   1       30.20       18.12      6.97 o 
   8  -6   1        0.86       11.62      6.89 o 
  -6  -5   1        2.20        5.43      5.43 o 
  -5  -5   1        2.15        3.96      4.40 o 
  -4  -5   1       24.84       33.18      4.93 o 
  -3  -5   1       67.48       71.52      4.28 o 
  -2  -5   1       47.99       56.64      6.79 o 
  -1  -5   1        0.19        0.72      1.15 o 
   0  -5   1        1.22        0.41      3.01 o 
   1  -5   1     1398.64     1465.57     16.51 o 
   2  -5   1        0.04       10.40      4.34 o 
   3  -5   1      105.31       92.40      4.56 o 
   4  -5   1        9.47        5.10      2.34 o 
   5  -5   1       61.01       75.65      5.55 o 
   6  -5   1       75.84       91.49      7.44 o 
   7  -5   1        0.33        5.06      4.59 o 
   8  -5   1        0.68        6.65      5.52 o 
  -6  -4   1        0.20        4.64      4.64 o 
  -5  -4   1        5.64        0.41      5.05 o 
  -4  -4   1      114.42      127.96      6.19 o 
  -3  -4   1       14.83       18.73      3.25 o 
  -2  -4   1       19.35       15.33      3.84 o 
  -1  -4   1       19.18       14.97      1.43 o 
   0  -4   1      315.33      293.65      2.62 o 
   1  -4   1       35.03       32.67      1.56 o 
   2  -4   1      461.90      465.49      9.75 o 
   3  -4   1        0.21        0.54      2.37 o 
   4  -4   1      255.16      265.89      7.68 o 
   5  -4   1       50.40       57.92      4.80 o 
   6  -4   1       24.63       22.18      5.73 o 
   7  -4   1        0.01        4.13      4.45 o 
   8  -4   1        4.02       14.36      6.18 o 
  -7  -3   1        0.01        3.05      5.28 o 
  -6  -3   1        1.95        4.92      4.61 o 
  -5  -3   1       23.62       38.84      5.35 o 
  -4  -3   1       92.18      108.59      7.07 o 
  -3  -3   1      284.74      289.12      8.81 o 
  -2  -3   1       16.49       20.13      4.54 o 
  -1  -3   1      150.49      153.92      5.27 o 
   0  -3   1        3.70        4.46      0.79 o 
   1  -3   1     3088.91     3113.57     74.92 o 
   2  -3   1       38.64       42.62      3.01 o 
   3  -3   1        5.39        3.83      1.56 o 
   4  -3   1      475.96      510.48     10.30 o 
   5  -3   1      215.28      231.78      8.73 o 
   6  -3   1        1.52        3.42      4.55 o 
   7  -3   1       12.51       14.96      5.83 o 
   8  -3   1        4.32        9.29      6.55 o 
  -7  -2   1        1.57        2.46      4.65 o 
  -6  -2   1       80.30       63.96      7.72 o 
  -5  -2   1       74.05       85.75      7.14 o 
  -4  -2   1      196.23      205.45      8.49 o 
  -3  -2   1     2303.59     2488.47     18.87 o 
  -2  -2   1       41.68       41.32      3.41 o 
  -1  -2   1     4077.06     4227.11     86.06 o 
   0  -2   1      722.83      262.34    640.47 o 
   1  -2   1     1916.46     1749.69     10.80 o 
   2  -2   1      573.86      535.42      7.19 o 
   3  -2   1      163.91      174.41      6.45 o 
   4  -2   1     1335.27     1440.71     15.11 o 
   5  -2   1      193.64      206.81      9.41 o 
   6  -2   1       39.88       49.91      6.13 o 
   7  -2   1        0.12        5.02      6.37 o 
   8  -2   1        0.11        0.00      6.93 o 
  -8  -1   1        0.06        4.84      4.04 o 
  -7  -1   1        3.34        6.28      4.58 o 
  -6  -1   1      105.03       87.30      7.05 o 
  -5  -1   1       62.95       69.58      5.96 o 
  -4  -1   1      395.01      448.46      8.17 o 
  -3  -1   1      163.40      167.88      8.03 o 
  -2  -1   1     1488.05     1592.60     13.46 o 
  -1  -1   1       31.23       19.60      1.47 o 
   0  -1   1     1763.73     1768.48      1.43 o 
   1  -1   1      511.61      517.44      4.53 o 
   2  -1   1       53.53       54.40      1.93 o 
   3  -1   1       16.41       16.02      2.44 o 
   4  -1   1        4.47        7.97      2.52 o 
   5  -1   1      262.29      254.65      9.48 o 
   6  -1   1       48.15       54.46      6.41 o 
   7  -1   1        4.37       17.34      5.62 o 
   8  -1   1        2.77        8.23      8.23 o 
  -8   0   1        3.48        5.38      5.38 o 
  -7   0   1       30.24       18.36      5.44 o 
  -6   0   1       43.10       36.99      5.25 o 
  -5   0   1        4.40        2.23      2.69 o 
  -4   0   1        7.35        4.89      4.38 o 
  -3   0   1       88.39       87.32      3.92 o 
  -2   0   1     1588.58     1810.63      9.65 o 
  -1   0   1      221.91      192.98      4.73 o 
   0   0   1     1580.74     1591.02      0.69 o 
   1   0   1     4336.70     4015.01     65.87 o 
   2   0   1      277.33      277.19      5.86 o 
   3   0   1      169.43      182.79      5.58 o 
   4   0   1       23.74       15.15      3.37 o 
   5   0   1       73.63       64.72      5.53 o 
   6   0   1       58.89       60.28      7.96 o 
   7   0   1        1.36        1.29      6.40 o 
   8   0   1        1.08        6.84      7.96 o 
  -8   1   1        0.46       10.83      5.19 o 
  -7   1   1       58.91       47.68      7.18 o 
  -6   1   1       91.87      112.42      7.55 o 
  -5   1   1      140.66      183.56      5.98 o 
  -4   1   1      264.42      279.27      7.86 o 
  -3   1   1      605.87      639.23      8.00 o 
  -2   1   1      433.47      472.42      5.22 o 
  -1   1   1      182.42      164.38      3.77 o 
   0   1   1     2043.96     2042.62      0.60 o 
   1   1   1     2580.63     2779.07     66.41 o 
   2   1   1     1115.94     1142.16     11.96 o 
   3   1   1       77.16       72.26      3.85 o 
   4   1   1        0.72        0.99      3.01 o 
   5   1   1        0.24        1.77      4.24 o 
   6   1   1      167.76      164.42     11.91 o 
   7   1   1        1.93        2.81      6.37 o 
  -8   2   1        1.84        2.73      5.01 o 
  -7   2   1       79.94       95.99      8.96 o 
  -6   2   1      164.22      137.10      8.19 o 
  -5   2   1        0.01        4.70      3.08 o 
  -4   2   1        1.58        1.33      3.87 o 
  -3   2   1        6.78        4.50      1.81 o 
  -2   2   1     1041.31     1024.36      8.67 o 
  -1   2   1     2377.79     2106.32     46.73 o 
   0   2   1      499.84      533.28      5.87 o 
   1   2   1       26.97       29.66      2.40 o 
   2   2   1        1.05        5.18      2.30 o 
   3   2   1       27.49       43.75      3.81 o 
   4   2   1        7.25        2.78      3.23 o 
   5   2   1       85.84      103.87      7.97 o 
   6   2   1       11.45       25.17      6.34 o 
   7   2   1        6.00        5.46      7.66 o 
  -8   3   1        0.44        6.23      6.23 o 
  -7   3   1      135.72      113.26      9.38 o 
  -6   3   1       42.33       48.04      6.36 o 
  -5   3   1        4.27        5.09      4.42 o 
  -4   3   1       75.11       79.47      2.62 o 
  -3   3   1       92.39       77.63      3.32 o 
  -2   3   1      145.21      149.34      3.71 o 
  -1   3   1      982.36      996.76      9.11 o 
   0   3   1       13.49       10.68      0.80 o 
   1   3   1      247.14      243.38      3.44 o 
   2   3   1       78.36       82.30      4.24 o 
   3   3   1        2.73        5.75      4.47 o 
   4   3   1        1.04        7.70      3.23 o 
   5   3   1        0.11        0.09      4.61 o 
   6   3   1        2.16        7.36      7.36 o 
   7   3   1        0.06        2.53      7.37 o 
  -8   4   1       33.93       22.41      6.82 o 
  -7   4   1      116.86      128.30     10.05 o 
  -6   4   1       27.77       38.81      5.86 o 
  -5   4   1        1.41        0.79      2.73 o 
  -4   4   1        0.46        0.65      1.77 o 
  -3   4   1       46.51       58.74      3.07 o 
  -2   4   1     1577.25     1550.33     14.68 o 
  -1   4   1        0.98        0.64      1.58 o 
   0   4   1        1.19        0.23      1.08 o 
   1   4   1      203.39      195.40      2.38 o 
   2   4   1      174.86      182.45      7.02 o 
   3   4   1       47.95       53.73      4.49 o 
   4   4   1        4.60        8.86      4.60 o 
   5   4   1        0.04        3.22      5.31 o 
   6   4   1        1.84        0.71      6.53 o 
  -8   5   1       41.05       44.29      7.26 o 
  -7   5   1      144.52      144.89     10.16 o 
  -6   5   1      295.56      327.96     13.02 o 
  -5   5   1       32.97       25.48      3.60 o 
  -4   5   1       11.66       12.55      2.45 o 
  -3   5   1      225.17      257.72      6.91 o 
  -2   5   1      152.95      145.40      1.51 o 
  -1   5   1       26.13       26.13      2.63 o 
   0   5   1       63.44       59.28      4.42 o 
   1   5   1      353.21      374.80      5.92 o 
   2   5   1        7.41        1.89      3.13 o 
   3   5   1        1.34        6.38      3.42 o 
   4   5   1        5.23        2.94      4.94 o 
   5   5   1        1.75        3.06      6.41 o 
  -8   6   1        8.81        6.53      6.53 o 
  -7   6   1       63.17       70.58      8.53 o 
  -6   6   1       27.57       16.18      5.07 o 
  -5   6   1      274.58      268.29      8.91 o 
  -4   6   1        1.18        2.41      2.41 o 
  -3   6   1       22.68       20.07      1.94 o 
  -2   6   1        1.05        2.92      2.64 o 
  -1   6   1        8.14       15.13      2.60 o 
   0   6   1        0.98        1.92      1.70 o 
   1   6   1        7.21       11.92      3.27 o 
   2   6   1        6.75        1.87      1.33 o 
   3   6   1        0.28        3.21      6.49 o 
   4   6   1       13.28       16.74      5.99 o 
   5   6   1        0.59        2.13      5.85 o 
  -8   7   1        1.42        4.94      5.37 o 
  -7   7   1       22.98       26.71      5.52 o 
  -6   7   1       19.91       15.95      4.57 o 
  -5   7   1       61.81       71.49      4.77 o 
  -4   7   1        6.89        0.86      2.50 o 
  -3   7   1       17.85       19.59      3.13 o 
  -2   7   1        7.70       10.58      3.35 o 
  -1   7   1        0.58        4.06      2.27 o 
   0   7   1       58.35       66.11      4.81 o 
   1   7   1        4.28        0.98      3.77 o 
   2   7   1        2.03        3.68      1.65 o 
   3   7   1        0.00        0.69      7.74 o 
   4   7   1        0.43        0.00      6.75 o 
  -8   8   1       13.74       17.13      4.82 o 
  -7   8   1        0.01        0.87      3.64 o 
  -6   8   1        6.93        4.45      3.01 o 
  -5   8   1       75.42       72.39      5.98 o 
  -4   8   1       40.76       29.83      3.82 o 
  -3   8   1        0.78        1.19      2.89 o 
  -2   8   1        3.16        8.10      3.61 o 
  -1   8   1       63.33       64.75      2.66 o 
   0   8   1        6.18        5.50      2.83 o 
   1   8   1       30.88       18.97      6.55 o 
   2   8   1        2.33        2.74      3.15 o 
   3   8   1        5.61        2.24      4.42 o 
  -7   9   1        0.05        4.62      3.41 o 
  -6   9   1        0.37        1.45      3.45 o 
  -5   9   1        1.87        2.86      2.86 o 
  -4   9   1       54.15       62.67      6.09 o 
  -3   9   1        7.23        4.01      2.57 o 
  -2   9   1        5.72        9.27      3.21 o 
  -1   9   1        1.00        2.00      3.64 o 
   0   9   1        0.18        2.84      2.87 o 
   1   9   1        0.06        4.70      4.70 o 
   2   9   1        2.75        5.48      4.79 o 
  -6  10   1        0.54        1.52      3.54 o 
  -5  10   1        1.35        2.45      2.85 o 
  -4  10   1        1.38        1.32      3.19 o 
  -3  10   1        8.02       13.93      3.72 o 
  -2  10   1        0.01        1.07      3.25 o 
  -1  10   1        0.76        3.91      3.91 o 
   0  10   1        0.17        3.38      7.47 o 
   1  10   1        2.01       12.87      4.92 o 
  -5  11   1        0.98        4.14      3.69 o 
  -4  11   1        0.04        1.82      3.50 o 
  -3  11   1        0.81        0.76      3.05 o 
  -2  11   1        0.03        0.00      3.50 o 
  -1  11   1        0.06        0.44      4.14 o 
   0 -11   2        4.95        8.28      2.97 o 
   1 -11   2        5.31       10.26      3.42 o 
   2 -11   2        0.56        0.56      2.83 o 
   3 -11   2        1.47        1.82      2.66 o 
   4 -11   2        3.00        0.65      2.87 o 
   5 -11   2        0.12        3.30      3.30 o 
  -1 -10   2        0.00        0.00      2.28 o 
   0 -10   2        1.90        1.92      2.10 o 
   1 -10   2       16.60       10.65      3.04 o 
   2 -10   2       29.96       28.25      4.15 o 
   3 -10   2        0.04        5.22      2.74 o 
   4 -10   2        0.20        3.43      3.02 o 
   5 -10   2        0.22        3.31      3.31 o 
   6 -10   2        0.57        7.02      3.16 o 
  -3  -9   2        1.51        3.41      3.97 o 
  -2  -9   2        0.61        0.59      1.47 o 
  -1  -9   2        3.78        2.21      2.26 o 
   0  -9   2       11.62       13.46      2.30 o 
   1  -9   2        0.27        2.14      2.78 o 
   2  -9   2      117.18      140.63      6.95 o 
   3  -9   2        2.07        5.97      3.11 o 
   4  -9   2       14.62       15.00      3.17 o 
   5  -9   2        8.46       15.78      4.10 o 
   6  -9   2        1.46        3.33      3.06 o 
   7  -9   2        1.15        0.00      3.56 o 
  -4  -8   2        0.87        2.74      3.73 o 
  -3  -8   2        0.51        7.14      7.14 o 
  -2  -8   2        0.50        1.22      1.58 o 
  -1  -8   2        4.64        6.56      2.01 o 
   0  -8   2        9.52       14.34      2.12 o 
   1  -8   2      134.00      127.37      7.03 o 
   2  -8   2       81.52       81.14      5.34 o 
   3  -8   2       60.00       58.84      2.51 o 
   4  -8   2        0.08        0.27      3.02 o 
   5  -8   2        4.48       11.03      3.44 o 
   6  -8   2        0.04        0.12      4.37 o 
   7  -8   2        0.06        0.04      3.92 o 
  -5  -7   2        5.61        8.21      4.46 o 
  -4  -7   2       14.22        8.12      5.03 o 
  -3  -7   2       10.42       17.71      6.55 o 
  -2  -7   2        0.27        0.20      2.13 o 
  -1  -7   2        0.01        0.27      1.37 o 
   0  -7   2       21.04       19.17      3.65 o 
   1  -7   2       36.91       28.78      1.84 o 
   2  -7   2      210.14      212.65      2.12 o 
   3  -7   2       77.86       91.52      5.19 o 
   4  -7   2        0.06        4.61      2.87 o 
   5  -7   2      100.80      115.22      7.07 o 
   6  -7   2       30.10       21.35      4.91 o 
   7  -7   2        6.91        1.36      3.80 o 
   8  -7   2        0.21        1.24      5.39 o 
  -5  -6   2       15.55       20.32      4.80 o 
  -4  -6   2        0.19        0.36      3.55 o 
  -3  -6   2       34.11       26.62      4.82 o 
  -2  -6   2        0.62        0.00      3.39 o 
  -1  -6   2        3.52        5.83      1.36 o 
   0  -6   2        7.54        5.97      1.60 o 
   1  -6   2      367.85      333.21      7.68 o 
   2  -6   2       84.41       78.41      1.91 o 
   3  -6   2       14.59       13.20      1.78 o 
   4  -6   2       33.03       36.29      3.56 o 
   5  -6   2       10.55        5.17      3.74 o 
   6  -6   2       78.23      104.13      7.68 o 
   7  -6   2        7.00        0.50      4.33 o 
   8  -6   2        0.10        3.11      5.50 o 
  -6  -5   2        1.02        4.92      4.72 o 
  -5  -5   2       19.17       14.29      5.41 o 
  -4  -5   2       10.59       10.21      3.66 o 
  -3  -5   2        0.40        6.75      3.21 o 
  -2  -5   2      110.63      103.01      7.35 o 
  -1  -5   2       29.47       32.65      2.30 o 
   0  -5   2        1.13        2.23      0.92 o 
   1  -5   2      218.09      221.46      6.52 o 
   2  -5   2     1399.27     1468.76     15.72 o 
   3  -5   2       14.70       20.94      3.00 o 
   4  -5   2       21.86       12.04      2.98 o 
   5  -5   2       51.68       56.34      5.02 o 
   6  -5   2        1.59        3.37      4.02 o 
   7  -5   2       36.07       49.07      6.40 o 
   8  -5   2        0.07        5.76      4.83 o 
  -6  -4   2        1.75        2.03      4.83 o 
  -5  -4   2        8.80        0.86      5.12 o 
  -4  -4   2       62.96       69.90      4.80 o 
  -3  -4   2        4.10        3.82      3.19 o 
  -2  -4   2      159.79      163.02      8.23 o 
  -1  -4   2        7.53        7.69      1.71 o 
   0  -4   2       63.03       52.44      1.68 o 
   1  -4   2      888.30      839.49      9.57 o 
   2  -4   2       61.18       51.83      4.92 o 
   3  -4   2      129.73      144.56      5.35 o 
   4  -4   2        0.78        3.27      2.47 o 
   5  -4   2       29.14       17.87      3.73 o 
   6  -4   2        1.07        1.09      4.10 o 
   7  -4   2       58.51       53.38      7.55 o 
   8  -4   2        3.33       13.89      5.73 o 
  -7  -3   2        6.08       18.54      4.45 o 
  -6  -3   2       53.71       43.56      7.06 o 
  -5  -3   2       13.32        4.16      5.39 o 
  -4  -3   2       13.71       15.58      3.19 o 
  -3  -3   2      184.20      177.41      5.84 o 
  -2  -3   2      227.47      243.25      5.64 o 
  -1  -3   2      431.39      435.88      7.82 o 
   0  -3   2      355.18      373.80      6.70 o 
   1  -3   2       34.71       39.50      2.06 o 
   2  -3   2      611.35      502.56      7.75 o 
   3  -3   2        4.66        7.86      2.13 o 
   4  -3   2      285.86      281.38      8.05 o 
   5  -3   2        0.08        1.63      4.14 o 
   6  -3   2        6.30       13.13      4.67 o 
   7  -3   2       17.64       25.41      6.02 o 
   8  -3   2       20.11       20.69      7.15 o 
  -7  -2   2       14.36       24.30      5.40 o 
  -6  -2   2       94.71       97.31      8.65 o 
  -5  -2   2      139.17      131.34      9.58 o 
  -4  -2   2       96.47      108.88      7.10 o 
  -3  -2   2      296.25      263.17      7.97 o 
  -2  -2   2      864.68      880.96     10.49 o 
  -1  -2   2      289.14      257.75      9.45 o 
   0  -2   2      287.16      274.20      4.30 o 
   1  -2   2     1310.51     1296.97      8.38 o 
   2  -2   2       47.41       45.79      2.04 o 
   3  -2   2      114.91      105.90      4.36 o 
   4  -2   2       31.55       42.35      3.95 o 
   5  -2   2       16.02       12.00      3.42 o 
   6  -2   2       13.12        9.34      4.48 o 
   7  -2   2        8.58        0.56      5.19 o 
   8  -2   2        0.00        3.60      5.83 o 
  -8  -1   2        6.35        4.78      6.27 o 
  -7  -1   2        9.86        6.23      5.23 o 
  -6  -1   2        1.22        4.99      4.41 o 
  -5  -1   2      139.67      150.37      6.80 o 
  -4  -1   2        4.82        8.85      2.91 o 
  -3  -1   2       10.37        9.63      1.98 o 
  -2  -1   2     2549.92     2650.41     70.51 o 
  -1  -1   2    12158.27    11978.02    116.92 o 
   0  -1   2       83.86       87.04      3.99 o 
   1  -1   2     4700.98     4232.56     86.16 o 
   2  -1   2      323.15      296.85      5.89 o 
   3  -1   2      102.17      111.59      5.26 o 
   4  -1   2      203.14      175.61      6.52 o 
   5  -1   2        6.18        2.59      3.02 o 
   6  -1   2        2.07        3.72      3.88 o 
   7  -1   2        1.09        2.33      6.08 o 
   8  -1   2        2.79        3.84      7.47 o 
  -8   0   2        0.05        6.29      6.29 o 
  -7   0   2        0.94       12.96      5.09 o 
  -6   0   2       36.49       27.64      4.76 o 
  -5   0   2       68.79       70.25      5.37 o 
  -4   0   2       98.10      109.31      2.80 o 
  -3   0   2       24.14       24.00      2.75 o 
  -2   0   2     1673.29     1695.32     12.23 o 
  -1   0   2       68.57       68.67      2.60 o 
   0   0   2     3166.63     3336.71      5.81 o 
   1   0   2      257.64      263.38      5.36 o 
   2   0   2      127.20      131.36      6.10 o 
   3   0   2       32.96       33.20      2.58 o 
   4   0   2       31.43       39.83      4.16 o 
   5   0   2        0.06        1.57      3.40 o 
   6   0   2       41.72       42.69      6.41 o 
   7   0   2        6.48        1.26      6.51 o 
  -8   1   2        0.03        2.33      5.79 o 
  -7   1   2       17.61       24.23      5.75 o 
  -6   1   2       74.16       81.17      6.56 o 
  -5   1   2       58.12       64.10      3.98 o 
  -4   1   2     1006.82      899.26     13.28 o 
  -3   1   2      450.01      474.46      5.95 o 
  -2   1   2       87.58      104.64      3.19 o 
  -1   1   2     1363.13     1387.96      8.38 o 
   0   1   2      555.52      297.98    669.90 o 
   1   1   2        7.54        9.72      4.16 o 
   2   1   2       47.16       60.39      3.73 o 
   3   1   2       39.07       41.05      2.81 o 
   4   1   2       15.15       24.30      3.54 o 
   5   1   2      105.32      104.16      7.94 o 
   6   1   2        9.55       17.37      5.25 o 
   7   1   2       23.41       22.30      7.48 o 
  -8   2   2       38.93       31.44      7.28 o 
  -7   2   2       29.66       31.08      5.82 o 
  -6   2   2       41.21       42.94      5.98 o 
  -5   2   2        3.40        1.06      2.88 o 
  -4   2   2       17.67       21.01      3.44 o 
  -3   2   2      587.12      615.20     10.27 o 
  -2   2   2      803.18      856.92      9.48 o 
  -1   2   2     1183.91     1025.10      8.43 o 
   0   2   2      827.44      835.86     26.55 o 
   1   2   2      984.71     1011.41      9.31 o 
   2   2   2       79.74       65.81      4.60 o 
   3   2   2       35.37       52.08      4.24 o 
   4   2   2        0.75        1.35      3.58 o 
   5   2   2        1.24        4.05      4.94 o 
   6   2   2        3.35        2.74      6.04 o 
   7   2   2        5.37        1.45      7.25 o 
  -8   3   2       22.33       17.03      7.43 o 
  -7   3   2       10.98        7.20      5.91 o 
  -6   3   2       79.98       63.73      5.71 o 
  -5   3   2       36.41       34.49      4.00 o 
  -4   3   2        0.00        0.89      2.17 o 
  -3   3   2      552.93      573.20      6.41 o 
  -2   3   2     2334.79     2089.07     14.40 o 
  -1   3   2       33.03       24.93      0.98 o 
   0   3   2       67.91       58.67      1.53 o 
   1   3   2       99.44       86.02      3.13 o 
   2   3   2      282.41      303.21     12.90 o 
   3   3   2        7.57        3.45      3.45 o 
   4   3   2       38.80       28.76      5.29 o 
   5   3   2        0.20        0.47      4.96 o 
   6   3   2        7.05        9.22      5.13 o 
  -8   4   2        0.08        0.00      5.63 o 
  -7   4   2        2.76        1.46      5.06 o 
  -6   4   2       23.60       28.07      4.96 o 
  -5   4   2        2.84        0.79      2.75 o 
  -4   4   2       74.30       69.24      2.41 o 
  -3   4   2       61.56       60.69      3.12 o 
  -2   4   2      206.62      193.75      1.38 o 
  -1   4   2     1725.31     1873.44     15.27 o 
   0   4   2       24.62       28.01      2.21 o 
   1   4   2        4.30        2.39      1.02 o 
   2   4   2        5.01        5.45      3.47 o 
   3   4   2        8.35        0.41      4.65 o 
   4   4   2       26.68       23.59      6.35 o 
   5   4   2        6.15       11.94      6.73 o 
   6   4   2        1.36        6.17      7.02 o 
  -8   5   2       11.99        5.45      5.83 o 
  -7   5   2        8.96       13.69      4.74 o 
  -6   5   2      274.77      285.29     11.77 o 
  -5   5   2       50.88       53.45      3.53 o 
  -4   5   2       49.10       44.64      3.28 o 
  -3   5   2        5.84        4.65      1.85 o 
  -2   5   2      100.03       88.26      1.73 o 
  -1   5   2        4.80        1.59      1.88 o 
   0   5   2       73.97       74.04      3.01 o 
   1   5   2        5.68        3.06      1.28 o 
   2   5   2        0.43        4.05      3.00 o 
   3   5   2       22.24       16.04      6.31 o 
   4   5   2       16.33       19.19      7.41 o 
   5   5   2        6.34        3.13      6.90 o 
  -8   6   2       17.72       25.25      6.85 o 
  -7   6   2       47.48       51.05      8.07 o 
  -6   6   2      340.09      365.50     11.67 o 
  -5   6   2      280.64      265.02      8.56 o 
  -4   6   2       59.34       54.16      2.70 o 
  -3   6   2       84.30       96.34      6.45 o 
  -2   6   2        0.32        0.70      1.53 o 
  -1   6   2        3.25        3.75      2.07 o 
   0   6   2      167.12      157.63      7.84 o 
   1   6   2       98.82      103.54      2.93 o 
   2   6   2        4.58        1.17      1.81 o 
   3   6   2       17.21       35.44      8.45 o 
   4   6   2        0.30        3.51      6.20 o 
   5   6   2        3.59       15.11      6.24 o 
  -8   7   2       21.45       18.41      5.65 o 
  -7   7   2       19.92       18.34      5.02 o 
  -6   7   2       15.75       11.14      3.64 o 
  -5   7   2      159.41      152.29      7.03 o 
  -4   7   2        1.83        2.86      2.72 o 
  -3   7   2        0.01        3.94      3.12 o 
  -2   7   2        5.09        7.50      2.46 o 
  -1   7   2       81.32       84.40      6.06 o 
   0   7   2       19.16       18.71      3.03 o 
   1   7   2       91.95       85.42      5.44 o 
   2   7   2        1.58        1.14      1.56 o 
   3   7   2        0.31        5.09      5.96 o 
   4   7   2        0.54        7.92      7.59 o 
  -8   8   2        2.28        3.82      4.13 o 
  -7   8   2        0.04        1.14      3.68 o 
  -6   8   2        6.83        5.34      2.44 o 
  -5   8   2       20.11       16.74      3.59 o 
  -4   8   2        3.35        6.88      3.38 o 
  -3   8   2        0.11        1.91      2.33 o 
  -2   8   2        2.62        2.57      3.00 o 
  -1   8   2        3.96        5.00      2.76 o 
   0   8   2       62.08       81.65      6.31 o 
   1   8   2       11.62        3.89      3.98 o 
   2   8   2        1.47        0.80      2.05 o 
   3   8   2        0.11        7.01      4.82 o 
  -7   9   2        3.09        0.00      3.66 o 
  -6   9   2       10.79       14.27      3.29 o 
  -5   9   2        0.06        3.27      2.70 o 
  -4   9   2       23.91       22.65      2.42 o 
  -3   9   2        0.75        3.41      2.85 o 
  -2   9   2        0.71        1.83      3.24 o 
  -1   9   2        4.80       12.49      4.31 o 
   0   9   2        2.47        6.49      2.91 o 
   1   9   2        2.51        2.10      4.06 o 
   2   9   2        0.41        2.60      2.78 o 
  -6  10   2       21.18       11.91      3.61 o 
  -5  10   2        0.14        3.56      3.26 o 
  -4  10   2        1.47        9.11      3.26 o 
  -3  10   2        3.49        0.00      2.84 o 
  -2  10   2        0.47        6.26      3.64 o 
  -1  10   2        3.78       11.08      4.06 o 
   0  10   2        0.44        2.04      3.19 o 
  -5  11   2        5.12        1.73      3.03 o 
  -4  11   2        0.06        3.10      2.74 o 
  -3  11   2        1.67        1.79      3.49 o 
  -2  11   2        0.61        1.14      3.58 o 
   0 -11   3        2.12        0.14      1.84 o 
   1 -11   3        1.20        5.05      3.00 o 
   2 -11   3        0.10        6.89      2.80 o 
   3 -11   3        1.96        3.06      3.48 o 
   4 -11   3        2.36        1.33      2.88 o 
   5 -11   3        0.76        2.10      3.55 o 
  -2 -10   3        3.48        1.45      2.10 o 
  -1 -10   3        2.00        0.20      2.01 o 
   0 -10   3       10.07        5.43      3.94 o 
   1 -10   3        0.64        2.50      2.69 o 
   2 -10   3        1.48        1.58      3.48 o 
   3 -10   3        0.30        0.59      2.93 o 
   4 -10   3        0.05        2.23      2.93 o 
   5 -10   3        3.66        1.38      3.76 o 
   6 -10   3        1.97        4.57      3.39 o 
  -3  -9   3        1.79        0.00      5.73 o 
  -2  -9   3        2.97        0.58      1.94 o 
  -1  -9   3        2.22        1.28      2.03 o 
   0  -9   3       30.68       32.21      4.74 o 
   1  -9   3       29.06       17.87      3.43 o 
   2  -9   3        0.09        2.01      2.93 o 
   3  -9   3        0.18        1.11      3.21 o 
   4  -9   3       15.42       24.55      3.74 o 
   5  -9   3        2.07        3.04      3.34 o 
   6  -9   3        5.94        8.00      3.27 o 
   7  -9   3        1.42        3.82      3.71 o 
  -4  -8   3        1.49        3.32      4.62 o 
  -3  -8   3        6.56       15.29      6.87 o 
  -2  -8   3        2.48        6.80      2.22 o 
  -1  -8   3        1.64        1.00      1.85 o 
   0  -8   3       97.24       76.99      3.13 o 
   1  -8   3       47.76       41.61      3.73 o 
   2  -8   3       90.37      105.08      2.33 o 
   3  -8   3        1.91        0.51      2.65 o 
   4  -8   3       36.29       26.93      4.23 o 
   5  -8   3       17.72       18.82      4.42 o 
   6  -8   3       12.16        6.38      3.79 o 
   7  -8   3        1.93        6.09      4.33 o 
  -5  -7   3        6.87        8.87      5.03 o 
  -4  -7   3       23.49       16.48      4.72 o 
  -3  -7   3       12.07       27.35      8.14 o 
  -2  -7   3       14.11       23.18      4.46 o 
  -1  -7   3        3.67        1.65      1.46 o 
   0  -7   3        0.20        0.62      1.41 o 
   1  -7   3        4.31        3.84      2.05 o 
   2  -7   3       47.83       44.83      2.07 o 
   3  -7   3        0.18        2.96      2.43 o 
   4  -7   3        0.79        6.35      2.95 o 
   5  -7   3       28.19       29.82      4.58 o 
   6  -7   3       34.11       33.31      6.20 o 
   7  -7   3        0.21        0.93      4.23 o 
  -5  -6   3       10.94        0.00      5.59 o 
  -4  -6   3        6.37       12.09      3.46 o 
  -3  -6   3        1.38        6.17      3.40 o 
  -2  -6   3        0.33        3.37      2.93 o 
  -1  -6   3        4.87        4.69      1.99 o 
   0  -6   3        2.14        1.67      1.06 o 
   1  -6   3       49.40       49.20      3.41 o 
   2  -6   3      146.38      148.32      5.72 o 
   3  -6   3        8.38       12.28      2.35 o 
   4  -6   3       10.36       11.07      3.33 o 
   5  -6   3        9.96        6.27      3.71 o 
   6  -6   3       23.71       29.08      4.72 o 
   7  -6   3        2.93       11.57      4.84 o 
   8  -6   3        0.06        1.80      5.01 o 
  -6  -5   3       27.55       19.04      6.37 o 
  -5  -5   3       57.63       43.09      6.98 o 
  -4  -5   3        4.33        7.22      3.27 o 
  -3  -5   3       17.48       12.67      3.42 o 
  -2  -5   3       43.90       46.25      5.56 o 
  -1  -5   3        5.42        5.06      2.40 o 
   0  -5   3        8.71        6.08      1.02 o 
   1  -5   3       22.47       22.71      1.70 o 
   2  -5   3       99.87      118.70      5.17 o 
   3  -5   3       17.02       16.42      2.58 o 
   4  -5   3        2.05        2.53      2.67 o 
   5  -5   3       71.51       71.73      4.64 o 
   6  -5   3        1.57        1.85      4.39 o 
   7  -5   3        0.83        0.49      4.64 o 
   8  -5   3        0.09        3.12      6.27 o 
  -7  -4   3        2.78        1.25      5.99 o 
  -6  -4   3       29.66       40.12      7.42 o 
  -5  -4   3      152.46      129.23      8.99 o 
  -4  -4   3       12.83       10.56      3.54 o 
  -3  -4   3       59.34       59.90      5.33 o 
  -2  -4   3       16.10       20.68      3.87 o 
  -1  -4   3      711.07      703.71     11.24 o 
   0  -4   3       99.93       95.44      1.01 o 
   1  -4   3       68.89       69.46      3.61 o 
   2  -4   3      145.04      146.76      4.87 o 
   3  -4   3      430.58      449.02      9.44 o 
   4  -4   3        4.16        0.85      2.40 o 
   5  -4   3       26.01       34.53      4.25 o 
   6  -4   3        3.16        2.58      4.18 o 
   7  -4   3        1.14        4.72      4.72 o 
   8  -4   3        2.94        3.82      6.25 o 
  -7  -3   3        5.26        7.14      5.48 o 
  -6  -3   3       33.85       26.53      7.43 o 
  -5  -3   3      541.07      468.42     14.98 o 
  -4  -3   3      132.95      141.06      6.06 o 
  -3  -3   3       19.89       16.12      2.51 o 
  -2  -3   3      212.25      208.22      6.80 o 
  -1  -3   3       59.83       53.06      3.20 o 
   0  -3   3      525.66      575.86      2.34 o 
   1  -3   3      465.02      482.08      1.06 o 
   2  -3   3        0.14        1.84      1.84 o 
   3  -3   3      249.52      258.74      9.33 o 
   4  -3   3      199.26      171.51      6.57 o 
   5  -3   3       10.97        9.94      3.70 o 
   6  -3   3        0.06        4.11      4.00 o 
   7  -3   3        2.04        1.54      4.56 o 
   8  -3   3        0.02        0.00      6.50 o 
  -7  -2   3        1.26        2.84      6.11 o 
  -6  -2   3       11.61        4.08      5.95 o 
  -5  -2   3      279.85      241.73     10.50 o 
  -4  -2   3      324.19      347.46     10.81 o 
  -3  -2   3      408.88      417.96     13.48 o 
  -2  -2   3       23.75       18.95      2.28 o 
  -1  -2   3       11.78        9.77      1.93 o 
   0  -2   3        0.45        0.01      1.23 o 
   1  -2   3      191.61      211.24      4.35 o 
   2  -2   3       59.39       52.51      1.80 o 
   3  -2   3       32.54       34.40      2.15 o 
   4  -2   3       14.34       11.67      3.95 o 
   5  -2   3       46.63       49.31      4.37 o 
   6  -2   3        3.51        4.68      3.58 o 
   7  -2   3        9.33        8.49      6.67 o 
   8  -2   3        0.13        4.87      5.89 o 
  -8  -1   3        0.08        1.93      5.97 o 
  -7  -1   3        0.91        9.77      4.79 o 
  -6  -1   3       52.90       69.34      7.06 o 
  -5  -1   3        7.08        0.63      4.33 o 
  -4  -1   3       69.58       58.75      4.52 o 
  -3  -1   3      469.50      410.02      8.27 o 
  -2  -1   3      515.96      457.83      7.22 o 
  -1  -1   3     2530.99     2333.35     56.76 o 
   0  -1   3     5361.81     5664.04     65.53 o 
   1  -1   3      211.57      231.46      5.77 o 
   2  -1   3      132.36      120.25      2.52 o 
   3  -1   3        2.20        0.18      2.36 o 
   4  -1   3       44.96       38.70      4.03 o 
   5  -1   3       71.66       64.43      5.86 o 
   6  -1   3        4.00        2.89      4.43 o 
   7  -1   3        8.63        6.72      6.12 o 
  -8   0   3        0.72        1.87      6.21 o 
  -7   0   3        0.99        9.86      4.96 o 
  -6   0   3      138.85      149.60     10.08 o 
  -5   0   3       18.24        9.17      3.23 o 
  -4   0   3       40.97       40.32      3.30 o 
  -3   0   3      259.66      266.75      8.61 o 
  -2   0   3      179.12      201.06      6.53 o 
  -1   0   3       37.26       30.27      1.67 o 
   0   0   3     6347.22     6629.55     64.84 o 
   1   0   3     1355.69     1178.21     10.98 o 
   2   0   3       13.01       18.53      3.80 o 
   3   0   3        0.43        5.62      2.41 o 
   4   0   3       47.93       44.31      4.14 o 
   5   0   3       94.33       78.30      6.24 o 
   6   0   3       11.05       11.87      5.26 o 
   7   0   3        8.66        7.80      5.53 o 
  -8   1   3       20.24       24.59      7.36 o 
  -7   1   3        0.30        4.49      5.10 o 
  -6   1   3       96.92       77.96      6.45 o 
  -5   1   3        2.63        2.72      2.83 o 
  -4   1   3      270.53      288.90      6.63 o 
  -3   1   3     1411.98     1346.08     13.78 o 
  -2   1   3      638.07      602.79      7.82 o 
  -1   1   3       14.41        6.38      0.93 o 
   0   1   3      415.35      434.37      6.16 o 
   1   1   3       51.12       50.67      3.49 o 
   2   1   3      239.53      263.86      8.05 o 
   3   1   3      112.65      138.73      6.41 o 
   4   1   3       64.97       74.36      5.69 o 
   5   1   3        9.44        8.55      4.47 o 
   6   1   3       47.61       32.05      6.34 o 
   7   1   3        0.42        3.24      6.30 o 
  -8   2   3       10.07        6.70      6.31 o 
  -7   2   3        0.40        0.00      5.22 o 
  -6   2   3       47.33       55.18      6.21 o 
  -5   2   3       53.81       57.26      3.83 o 
  -4   2   3       52.44       51.48      3.21 o 
  -3   2   3      193.72      192.94      5.35 o 
  -2   2   3      198.73      197.23      5.05 o 
  -1   2   3       78.29       77.00      2.05 o 
   0   2   3       10.33        5.66      2.80 o 
   1   2   3      167.36      192.84      5.05 o 
   2   2   3      674.76      688.90     14.30 o 
   3   2   3       35.43       31.01      5.68 o 
   4   2   3       43.86       51.28      5.40 o 
   5   2   3        5.99        8.97      5.48 o 
   6   2   3        7.62        1.65      6.19 o 
  -8   3   3       13.58       16.43      6.75 o 
  -7   3   3       38.29       43.76      7.82 o 
  -6   3   3        0.36        2.58      3.65 o 
  -5   3   3       11.19       15.08      3.80 o 
  -4   3   3       22.33       37.16      4.03 o 
  -3   3   3      310.67      300.86      5.07 o 
  -2   3   3       92.33       81.08      3.26 o 
  -1   3   3        1.82        1.61      1.19 o 
   0   3   3       33.77       35.02      0.58 o 
   1   3   3        0.85        1.63      1.63 o 
   2   3   3      109.61      127.74      8.19 o 
   3   3   3        7.14        0.37      3.82 o 
   4   3   3       15.83       26.01      5.26 o 
   5   3   3        0.48        0.47      5.68 o 
   6   3   3        4.44        5.49      6.22 o 
  -8   4   3      117.32      119.94     12.15 o 
  -7   4   3       16.15       26.79      6.74 o 
  -6   4   3       19.62       13.02      4.51 o 
  -5   4   3       72.80       75.42      5.93 o 
  -4   4   3        1.36        1.98      1.70 o 
  -3   4   3      739.92      743.21     11.33 o 
  -2   4   3       54.20       48.35      3.21 o 
  -1   4   3      953.24      929.32     11.01 o 
   0   4   3       30.08       28.49      1.95 o 
   1   4   3       20.29       20.44      1.65 o 
   2   4   3       24.15       15.52      4.24 o 
   3   4   3        0.39        0.92      4.63 o 
   4   4   3        6.19       12.40      5.81 o 
   5   4   3        0.97        1.17      5.69 o 
   6   4   3        5.95        8.07      6.97 o 
  -8   5   3      110.05      119.90     12.15 o 
  -7   5   3       15.72       11.13      5.58 o 
  -6   5   3       70.63       84.52      7.32 o 
  -5   5   3      154.45      170.50      5.25 o 
  -4   5   3       81.17       60.88      3.85 o 
  -3   5   3      130.35      125.35      4.88 o 
  -2   5   3       51.86       48.27      1.78 o 
  -1   5   3        1.60        0.37      2.86 o 
   0   5   3       49.92       46.28      1.70 o 
   1   5   3        0.30        1.31      1.31 o 
   2   5   3        6.31        8.05      3.71 o 
   3   5   3        1.30        4.63      6.34 o 
   4   5   3        6.11        4.52      7.35 o 
   5   5   3        0.09        4.03      7.33 o 
  -8   6   3       12.61        5.52      7.74 o 
  -7   6   3       11.56       17.14      4.86 o 
  -6   6   3        9.36        8.93      4.75 o 
  -5   6   3       95.97       95.41      5.77 o 
  -4   6   3        2.23        3.50      1.79 o 
  -3   6   3        6.23        1.50      2.17 o 
  -2   6   3       48.67       53.64      5.43 o 
  -1   6   3        5.67        0.60      1.89 o 
   0   6   3       20.52       17.39      2.14 o 
   1   6   3        4.30        1.98      1.64 o 
   2   6   3        9.88        6.51      2.17 o 
   3   6   3        0.02        2.63      5.50 o 
   4   6   3        4.34        7.08      8.73 o 
  -8   7   3        2.67        8.23      4.31 o 
  -7   7   3        1.44        0.36      3.48 o 
  -6   7   3       35.99       28.97      3.99 o 
  -5   7   3        3.59        3.62      3.03 o 
  -4   7   3        0.06        5.26      2.23 o 
  -3   7   3       35.34       35.38      5.44 o 
  -2   7   3        1.46        1.40      1.81 o 
  -1   7   3       23.81       20.22      3.48 o 
   0   7   3      128.98      128.32      4.80 o 
   1   7   3        0.36        2.55      2.55 o 
   2   7   3        2.02        1.27      2.66 o 
   3   7   3        2.10        0.68      6.67 o 
  -8   8   3        5.87       10.17      3.39 o 
  -7   8   3        4.53        2.48      3.50 o 
  -6   8   3       23.18       24.15      3.83 o 
  -5   8   3       13.68       21.56      3.75 o 
  -4   8   3        4.08        2.55      2.55 o 
  -3   8   3        0.68        1.52      2.48 o 
  -2   8   3        0.23        0.27      2.85 o 
  -1   8   3        8.20       11.29      3.99 o 
   0   8   3       14.39       13.73      2.60 o 
   1   8   3        3.51        2.97      3.03 o 
   2   8   3        3.53        5.64      2.42 o 
   3   8   3        1.20        0.53      5.42 o 
  -7   9   3        0.18        1.08      3.32 o 
  -6   9   3        1.72        3.12      2.63 o 
  -5   9   3        1.39        6.89      2.71 o 
  -4   9   3        0.17        3.65      3.06 o 
  -3   9   3       21.25       19.51      2.96 o 
  -2   9   3        3.29        5.40      3.07 o 
  -1   9   3        0.29        2.85      3.33 o 
   0   9   3        1.55        1.55      2.43 o 
   1   9   3        1.66        1.04      3.49 o 
  -6  10   3        1.69        5.23      2.22 o 
  -5  10   3        0.29        1.24      3.21 o 
  -4  10   3        1.13        0.00      2.38 o 
  -3  10   3        0.14        2.91      2.91 o 
  -2  10   3        0.18        2.87      3.64 o 
  -1  10   3        0.28        0.39      4.51 o 
   0  10   3        0.26        2.25      2.86 o 
  -4  11   3        0.34        3.01      2.37 o 
  -3  11   3        0.59        1.78      3.55 o 
   0 -11   4        6.19        4.02      1.90 o 
   1 -11   4        1.83        1.97      2.73 o 
   2 -11   4        1.33        0.30      3.08 o 
   3 -11   4        0.90        7.53      3.00 o 
   4 -11   4        0.18        0.70      3.72 o 
  -2 -10   4        2.21        2.35      2.57 o 
  -1 -10   4        0.41        1.80      2.48 o 
   0 -10   4        6.42        7.90      2.16 o 
   1 -10   4        4.05        6.63      3.26 o 
   2 -10   4        0.04        0.02      2.89 o 
   3 -10   4        9.73       14.64      3.23 o 
   4 -10   4        4.77       11.51      2.94 o 
   5 -10   4        0.03        1.10      3.79 o 
   6 -10   4        5.57        3.99      3.77 o 
  -3  -9   4        0.17        3.92      5.98 o 
  -2  -9   4        0.02        3.39      2.22 o 
  -1  -9   4        0.00        2.33      2.33 o 
   0  -9   4       67.52       66.02      3.52 o 
   1  -9   4        1.99        0.73      3.16 o 
   2  -9   4        1.04        3.69      2.45 o 
   3  -9   4        5.23        0.29      2.85 o 
   4  -9   4        0.10        6.10      2.84 o 
   5  -9   4        3.46        3.21      4.23 o 
   6  -9   4        6.54       13.11      4.05 o 
  -4  -8   4       11.20       11.60      5.80 o 
  -3  -8   4        1.00        1.26      6.14 o 
  -2  -8   4        0.01        0.00      2.81 o 
  -1  -8   4        0.24        2.80      2.80 o 
   0  -8   4        4.08        5.64      2.09 o 
   1  -8   4      189.72      211.80      7.81 o 
   2  -8   4        0.02        1.17      2.59 o 
   3  -8   4        3.11        6.92      2.85 o 
   4  -8   4        2.78        5.41      3.59 o 
   5  -8   4       32.74       29.41      4.07 o 
   6  -8   4       11.30        8.99      4.25 o 
   7  -8   4        4.88        5.79      4.38 o 
  -5  -7   4        0.12        0.45      4.32 o 
  -4  -7   4       16.63       14.16      5.47 o 
  -3  -7   4        8.33       13.42      6.41 o 
  -2  -7   4        0.00        5.27      3.08 o 
  -1  -7   4       12.06       16.50      2.83 o 
   0  -7   4       39.50       42.91      2.52 o 
   1  -7   4        1.42        2.97      1.92 o 
   2  -7   4        4.19        1.27      1.97 o 
   3  -7   4        0.99        6.26      2.84 o 
   4  -7   4        7.14        3.35      2.74 o 
   5  -7   4        1.29       11.14      4.14 o 
   6  -7   4       50.48       44.54      5.82 o 
   7  -7   4       10.11       10.84      4.74 o 
  -5  -6   4        0.00        4.89      4.89 o 
  -4  -6   4        5.68        2.25      4.10 o 
  -3  -6   4        0.18        0.85      4.95 o 
  -2  -6   4        4.54        3.45      3.82 o 
  -1  -6   4      103.49       91.17      4.74 o 
   0  -6   4       27.32       30.27      3.49 o 
   1  -6   4       53.21       40.81      3.31 o 
   2  -6   4       38.06       24.82      2.98 o 
   3  -6   4       18.18       31.86      3.71 o 
   4  -6   4        0.77        2.91      2.32 o 
   5  -6   4        0.16        0.20      3.22 o 
   6  -6   4       26.09       24.54      5.47 o 
   7  -6   4        9.52        4.26      4.60 o 
  -6  -5   4        9.24        6.62      6.89 o 
  -5  -5   4        0.21        2.11      4.53 o 
  -4  -5   4        2.17        2.30      3.24 o 
  -3  -5   4        1.18        3.69      3.69 o 
  -2  -5   4       23.24       15.84      5.27 o 
  -1  -5   4       23.03       26.27      4.41 o 
   0  -5   4      100.00       52.17     33.78 o 
   1  -5   4      106.91      103.07      1.71 o 
   2  -5   4       39.54       41.58      3.71 o 
   3  -5   4       11.12        3.65      2.39 o 
   4  -5   4        0.82        0.52      2.47 o 
   5  -5   4        0.01        0.32      3.49 o 
   6  -5   4       15.37        9.77      4.53 o 
   7  -5   4       14.96       24.37      5.92 o 
   8  -5   4       19.88       19.73      4.64 o 
  -7  -4   4        4.75        7.03      6.97 o 
  -6  -4   4        0.21        3.13      5.01 o 
  -5  -4   4        8.51        6.41      6.34 o 
  -4  -4   4       51.05       43.30      5.28 o 
  -3  -4   4        8.81        5.35      2.68 o 
  -2  -4   4        0.90        8.09      4.10 o 
  -1  -4   4       10.99       12.27      2.33 o 
   0  -4   4      292.76      297.34      5.56 o 
   1  -4   4      153.95      176.10      5.43 o 
   2  -4   4        1.96        0.30      1.90 o 
   3  -4   4       54.30       57.00      3.92 o 
   4  -4   4        5.60        7.37      2.71 o 
   5  -4   4       13.81       13.63      3.35 o 
   6  -4   4        7.40        3.74      4.27 o 
   7  -4   4       19.39       27.61      5.22 o 
   8  -4   4        2.60        3.72      5.62 o 
  -7  -3   4        0.49        8.00      5.67 o 
  -6  -3   4       13.44        7.42      5.85 o 
  -5  -3   4       45.03       37.05      6.07 o 
  -4  -3   4       36.64       34.65      3.93 o 
  -3  -3   4      104.12      113.87      5.54 o 
  -2  -3   4      331.24      327.32      8.53 o 
  -1  -3   4        9.01        4.14      2.46 o 
   0  -3   4      193.50      166.45      3.13 o 
   1  -3   4       39.20       36.31      2.41 o 
   2  -3   4      578.28      594.76      9.51 o 
   3  -3   4        1.14        5.33      2.73 o 
   4  -3   4       25.33       26.31      2.85 o 
   5  -3   4        0.39        1.78      3.04 o 
   6  -3   4        8.58        4.94      4.21 o 
   7  -3   4        1.65        1.98      4.66 o 
  -7  -2   4        0.35        4.13      5.38 o 
  -6  -2   4       20.87       12.45      6.44 o 
  -5  -2   4       38.86       44.63      6.07 o 
  -4  -2   4       64.42       78.34      6.60 o 
  -3  -2   4      392.90      374.78      9.46 o 
  -2  -2   4      584.42      628.26     10.41 o 
  -1  -2   4       80.58      103.67      5.77 o 
   0  -2   4      160.16      164.27      2.95 o 
   1  -2   4      388.16      390.75      1.33 o 
   2  -2   4      107.95       92.18      4.32 o 
   3  -2   4       27.14       30.72      6.08 o 
   4  -2   4       55.75       49.99      5.20 o 
   5  -2   4        2.39        4.84      3.12 o 
   6  -2   4        4.45       13.48      4.41 o 
   7  -2   4        4.74        8.33      5.65 o 
  -8  -1   4        1.10        6.43      6.43 o 
  -7  -1   4        2.90        5.57      5.76 o 
  -6  -1   4       48.19       51.96      6.62 o 
  -5  -1   4       22.11       22.02      4.19 o 
  -4  -1   4      260.27      225.24      7.72 o 
  -3  -1   4        2.66        0.31      2.11 o 
  -2  -1   4        6.85        1.79      1.79 o 
  -1  -1   4       27.86       24.13      2.23 o 
   0  -1   4     3127.43     3237.32     73.10 o 
   1  -1   4      374.49      365.84      5.48 o 
   2  -1   4        4.57        7.86      4.94 o 
   3  -1   4      437.99      446.29      7.24 o 
   4  -1   4        2.53        3.03      2.85 o 
   5  -1   4        3.15        3.85      3.27 o 
   6  -1   4       37.06       29.07      5.53 o 
   7  -1   4        4.84        1.12      5.15 o 
  -8   0   4       11.70       10.47      7.61 o 
  -7   0   4        2.48        2.67      5.34 o 
  -6   0   4       27.41       16.62      5.76 o 
  -5   0   4       54.37       53.19      5.27 o 
  -4   0   4      535.77      510.81     10.97 o 
  -3   0   4      145.47      151.31      5.21 o 
  -2   0   4      900.75      956.47      8.31 o 
  -1   0   4       35.84       29.03      1.06 o 
   0   0   4       74.65       60.05      5.15 o 
   1   0   4     2247.58     2360.09     13.60 o 
   2   0   4      218.57      234.04      4.87 o 
   3   0   4        0.78        1.19      3.37 o 
   4   0   4        4.83        4.25      3.31 o 
   5   0   4        9.67       14.90      4.42 o 
   6   0   4       48.96       32.84      7.25 o 
   7   0   4        1.44        5.89      5.31 o 
  -8   1   4       12.34       15.37      6.87 o 
  -7   1   4        4.49       13.36      5.41 o 
  -6   1   4       40.58       40.62      6.57 o 
  -5   1   4        7.59        1.97      3.69 o 
  -4   1   4     1190.17     1232.98     19.02 o 
  -3   1   4       29.35       22.53      3.57 o 
  -2   1   4      324.54      342.63      7.06 o 
  -1   1   4      103.72       82.82      2.37 o 
   0   1   4      104.93      119.98     11.44 o 
   1   1   4        0.82        8.71      4.49 o 
   2   1   4       41.91       38.23      2.67 o 
   3   1   4       19.99       12.98      3.59 o 
   4   1   4       15.12       17.34      3.66 o 
   5   1   4       11.16       15.24      4.52 o 
   6   1   4        6.58        4.02      4.96 o 
   7   1   4       13.34        0.00      6.54 o 
  -8   2   4        0.30        1.26      5.45 o 
  -7   2   4        0.31        2.53      5.64 o 
  -6   2   4       47.98       46.25      5.50 o 
  -5   2   4       27.24       31.65      5.18 o 
  -4   2   4      554.76      584.08      9.89 o 
  -3   2   4      129.97      168.92      3.79 o 
  -2   2   4       81.05       71.96      3.04 o 
  -1   2   4       36.84       31.31      1.15 o 
   0   2   4      245.55      255.40      0.90 o 
   1   2   4      640.90      618.09      9.31 o 
   2   2   4       44.32       47.98      7.08 o 
   3   2   4       26.50       31.66      4.82 o 
   4   2   4        1.01        0.59      5.65 o 
   5   2   4        8.04        8.71      5.29 o 
   6   2   4        2.27        5.57      5.22 o 
  -8   3   4        6.98       12.49      5.39 o 
  -7   3   4       36.96       43.54      6.25 o 
  -6   3   4       41.22       40.38      5.60 o 
  -5   3   4       84.44      106.58      6.42 o 
  -4   3   4       70.91       89.90      5.38 o 
  -3   3   4        2.86        5.05      1.63 o 
  -2   3   4      221.75      233.97      5.91 o 
  -1   3   4        1.11        0.63      1.16 o 
   0   3   4       29.95       37.09      2.25 o 
   1   3   4       28.55       30.87      1.96 o 
   2   3   4       66.22       58.63      5.87 o 
   3   3   4        7.44       14.19      4.62 o 
   4   3   4        3.39        3.78      4.97 o 
   5   3   4        2.34       10.14      4.35 o 
   6   3   4        0.00        3.08      5.87 o 
  -8   4   4        0.97        0.00      5.73 o 
  -7   4   4       59.64       71.73      8.01 o 
  -6   4   4        0.00        0.75      3.80 o 
  -5   4   4       79.10       73.87      4.91 o 
  -4   4   4        0.12        0.36      1.59 o 
  -3   4   4       29.95       33.05      3.65 o 
  -2   4   4       25.05       29.60      1.35 o 
  -1   4   4       15.96       11.46      1.59 o 
   0   4   4        3.90        0.81      0.81 o 
   1   4   4        2.72        3.41      1.22 o 
   2   4   4       12.31        3.95      3.95 o 
   3   4   4        0.73        6.44      4.83 o 
   4   4   4        4.98       10.32      6.26 o 
   5   4   4        0.03        3.72      6.93 o 
  -8   5   4        1.01        4.37      5.85 o 
  -7   5   4       49.37       44.82      7.71 o 
  -6   5   4      273.61      292.01     10.52 o 
  -5   5   4      265.88      265.39      8.41 o 
  -4   5   4       18.73       17.90      2.87 o 
  -3   5   4        4.56        0.88      1.52 o 
  -2   5   4       66.10       51.91      1.81 o 
  -1   5   4        0.33        1.11      2.00 o 
   0   5   4        3.31        5.44      1.04 o 
   1   5   4        6.15        6.28      1.83 o 
   2   5   4        9.21        3.59      3.24 o 
   3   5   4       15.99       33.41      6.99 o 
   4   5   4        2.83        5.49      6.62 o 
   5   5   4        1.36        4.28      6.52 o 
  -8   6   4       14.70       27.29      6.90 o 
  -7   6   4       18.03       18.63      4.50 o 
  -6   6   4       14.67       10.31      3.57 o 
  -5   6   4       29.70       26.63      4.11 o 
  -4   6   4        7.19        0.64      2.26 o 
  -3   6   4       32.39       28.64      1.97 o 
  -2   6   4        5.94       14.08      2.54 o 
  -1   6   4       19.32       16.45      2.91 o 
   0   6   4       70.53       70.67      7.58 o 
   1   6   4       30.24       19.20      2.68 o 
   2   6   4        2.40        3.16      3.16 o 
   3   6   4        2.78        2.95      6.42 o 
   4   6   4        4.12        9.77      6.88 o 
  -8   7   4        9.66        0.44      4.68 o 
  -7   7   4        7.39        6.90      3.32 o 
  -6   7   4        0.61        4.49      2.65 o 
  -5   7   4        0.59        1.47      2.83 o 
  -4   7   4        1.75        1.17      2.57 o 
  -3   7   4        0.71        2.89      2.89 o 
  -2   7   4        1.97        0.26      2.35 o 
  -1   7   4       42.35       48.65      4.11 o 
   0   7   4       22.68       26.26      3.01 o 
   1   7   4       55.05       57.59      4.05 o 
   2   7   4        0.00        2.36      2.76 o 
   3   7   4        0.64        6.34      6.34 o 
  -7   8   4        6.06        3.37      4.29 o 
  -6   8   4        0.22        0.00      3.26 o 
  -5   8   4        0.01        5.58      2.71 o 
  -4   8   4        1.35        2.34      2.67 o 
  -3   8   4        2.57        3.48      3.48 o 
  -2   8   4        3.94        3.91      3.78 o 
  -1   8   4        0.20        1.56      3.19 o 
   0   8   4        0.39        1.22      3.52 o 
   1   8   4        1.37        3.53      3.30 o 
   2   8   4        0.09        2.44      2.25 o 
  -7   9   4       21.35       18.55      3.89 o 
  -6   9   4        0.05        1.23      3.00 o 
  -5   9   4       11.41       14.57      3.24 o 
  -4   9   4        6.56       15.14      3.03 o 
  -3   9   4        0.63        1.22      3.13 o 
  -2   9   4        1.39        6.96      3.42 o 
  -1   9   4        5.93        7.98      3.83 o 
   0   9   4        0.89        0.91      2.79 o 
   1   9   4        0.10        5.14      3.07 o 
  -6  10   4        5.48        0.31      3.34 o 
  -5  10   4        0.04        2.45      2.84 o 
  -4  10   4        4.82        1.25      2.89 o 
  -3  10   4        0.05        0.33      3.08 o 
  -2  10   4        4.71        0.73      4.09 o 
  -1  10   4        3.02        7.73      4.70 o 
   0 -11   5        0.06        0.76      2.03 o 
   1 -11   5        0.65        4.16      2.95 o 
   2 -11   5        0.57        0.70      3.59 o 
   3 -11   5        1.64        3.62      4.49 o 
   4 -11   5        0.03        7.31      3.01 o 
  -2 -10   5        1.51        2.94      3.18 o 
  -1 -10   5        0.55        1.60      2.92 o 
   0 -10   5        8.20        1.71      2.53 o 
   1 -10   5        0.20        0.29      3.11 o 
   2 -10   5        0.00        3.54      3.54 o 
   3 -10   5        1.98        3.11      3.44 o 
   4 -10   5        7.83       11.88      3.29 o 
   5 -10   5        3.05        2.41      4.27 o 
  -3  -9   5        3.31        6.68      6.26 o 
  -2  -9   5        0.10        3.82      3.29 o 
  -1  -9   5        1.04        1.78      3.03 o 
   0  -9   5        0.10        0.89      2.18 o 
   1  -9   5       50.02       55.51      4.93 o 
   2  -9   5        0.54        3.53      2.80 o 
   3  -9   5        0.01        4.79      2.86 o 
   4  -9   5        5.93        8.41      3.66 o 
   5  -9   5        0.93        1.92      4.14 o 
   6  -9   5        0.01        4.22      4.42 o 
  -4  -8   5        4.63        4.04      5.53 o 
  -3  -8   5       16.64       29.49      6.26 o 
  -2  -8   5        0.02        3.51      3.51 o 
  -1  -8   5        8.14        7.72      2.98 o 
   0  -8   5       15.05       16.73      2.68 o 
   1  -8   5       15.28       13.74      2.37 o 
   2  -8   5       53.62       56.67      5.86 o 
   3  -8   5        1.72        1.15      3.06 o 
   4  -8   5       10.68        9.21      4.25 o 
   5  -8   5       12.40        7.78      3.81 o 
   6  -8   5        3.07        0.81      4.67 o 
   7  -8   5        0.39        4.61      3.68 o 
  -5  -7   5        0.37        0.91      3.85 o 
  -4  -7   5        0.44        2.40      5.62 o 
  -3  -7   5        2.48       12.72      6.08 o 
  -2  -7   5       23.12       28.72      5.23 o 
  -1  -7   5       11.19       18.24      3.37 o 
   0  -7   5       20.95       15.30      1.98 o 
   1  -7   5        1.95        2.12      2.43 o 
   2  -7   5       11.54       16.04      3.18 o 
   3  -7   5        0.01        7.22      3.75 o 
   4  -7   5        4.23       11.71      3.73 o 
   5  -7   5       44.67       48.14      6.36 o 
   6  -7   5       16.16       16.74      4.00 o 
   7  -7   5        5.28       15.56      4.95 o 
  -5  -6   5        3.66        3.46      4.45 o 
  -4  -6   5        9.03       11.67      4.30 o 
  -3  -6   5        5.11        4.00      4.54 o 
  -2  -6   5        8.07        5.87      3.93 o 
  -1  -6   5       29.80       22.65      3.37 o 
   0  -6   5       13.19       12.82      1.39 o 
   1  -6   5      182.01      177.64      6.22 o 
   2  -6   5        6.13        3.16      2.39 o 
   3  -6   5       68.75       84.44      5.45 o 
   4  -6   5        9.76        1.14      3.21 o 
   5  -6   5        0.86        3.84      3.84 o 
   6  -6   5       61.51       53.91      5.95 o 
   7  -6   5        1.32        2.83      4.20 o 
  -6  -5   5       26.18       10.72      6.07 o 
  -5  -5   5        4.06        3.75      3.46 o 
  -4  -5   5       16.85       11.50      4.23 o 
  -3  -5   5       15.89       19.16      4.05 o 
  -2  -5   5        9.29       16.06      3.46 o 
  -1  -5   5      339.67      358.60      9.27 o 
   0  -5   5       25.64       29.35      1.43 o 
   1  -5   5      104.13      100.63      2.46 o 
   2  -5   5       81.85       81.69      3.93 o 
   3  -5   5       42.14       42.38      3.38 o 
   4  -5   5        0.02        0.24      3.43 o 
   5  -5   5        1.58        1.30      3.89 o 
   6  -5   5       10.01       13.51      4.51 o 
   7  -5   5       12.29       12.81      4.59 o 
  -7  -4   5        5.01        1.94      6.96 o 
  -6  -4   5       57.28       59.69      7.66 o 
  -5  -4   5        0.02        5.01      5.01 o 
  -4  -4   5       21.60       23.52      3.98 o 
  -3  -4   5        9.85        9.68      3.53 o 
  -2  -4   5      278.89      321.18     10.47 o 
  -1  -4   5       18.52       20.19      2.28 o 
   0  -4   5        3.90        1.68      1.25 o 
   1  -4   5       16.35        9.32      2.23 o 
   2  -4   5        5.11        6.60      3.31 o 
   3  -4   5      158.23      155.39      4.83 o 
   4  -4   5       16.53       15.90      3.41 o 
   5  -4   5        1.57        2.20      3.10 o 
   6  -4   5        3.82        9.24      3.55 o 
   7  -4   5       19.42        8.16      5.15 o 
  -7  -3   5        5.17        5.01      6.23 o 
  -6  -3   5        2.91        2.49      5.10 o 
  -5  -3   5      167.87      167.80      9.44 o 
  -4  -3   5        5.15        6.70      3.92 o 
  -3  -3   5       20.66       16.42      3.01 o 
  -2  -3   5        4.95        1.18      4.35 o 
  -1  -3   5      251.73      214.99      6.38 o 
   0  -3   5       74.00       68.51      1.23 o 
   1  -3   5       26.95       26.68      1.60 o 
   2  -3   5      120.91      114.22      2.73 o 
   3  -3   5       55.71       63.65      2.55 o 
   4  -3   5       19.99       14.77      3.12 o 
   5  -3   5        6.97        6.94      3.74 o 
   6  -3   5        4.60        9.44      4.10 o 
   7  -3   5        4.10        3.43      4.60 o 
  -7  -2   5       18.53       23.28      6.91 o 
  -6  -2   5       17.71       32.05      6.49 o 
  -5  -2   5       37.03       40.86      5.36 o 
  -4  -2   5      285.67      333.51     10.07 o 
  -3  -2   5      139.74      130.46      5.85 o 
  -2  -2   5       52.43       48.43      3.94 o 
  -1  -2   5      146.59      163.35      5.93 o 
   0  -2   5      863.80      924.19      5.64 o 
   1  -2   5      242.30      257.66      7.34 o 
   2  -2   5      203.22      225.55      4.15 o 
   3  -2   5        8.76        9.22      2.76 o 
   4  -2   5       18.59       23.22      4.23 o 
   5  -2   5       33.75       20.93      4.51 o 
   6  -2   5       10.09        9.43      5.09 o 
   7  -2   5        9.52        3.61      5.54 o 
  -8  -1   5       33.26       18.73      8.93 o 
  -7  -1   5       57.28       59.99      7.58 o 
  -6  -1   5        1.72        1.79      5.40 o 
  -5  -1   5       45.19       54.41      5.39 o 
  -4  -1   5      115.23      119.10      6.42 o 
  -3  -1   5       14.46       17.23      3.80 o 
  -2  -1   5      318.71      308.48      6.88 o 
  -1  -1   5       12.30       10.75      1.65 o 
   0  -1   5        1.88        0.96      1.24 o 
   1  -1   5        0.45        0.26      1.95 o 
   2  -1   5       16.01       15.00      2.87 o 
   3  -1   5       19.19       23.39      2.79 o 
   4  -1   5      118.82      117.83      5.82 o 
   5  -1   5        0.99        2.09      4.29 o 
   6  -1   5       29.89       30.10      5.19 o 
   7  -1   5       10.99       11.96      5.91 o 
  -8   0   5       18.53       18.28      6.97 o 
  -7   0   5       45.86       58.44      7.04 o 
  -6   0   5       15.20       12.43      4.96 o 
  -5   0   5       59.07       51.21      5.07 o 
  -4   0   5      201.90      208.35      8.54 o 
  -3   0   5       64.56       68.26      3.37 o 
  -2   0   5       80.50       79.61      5.04 o 
  -1   0   5      301.81      292.98      6.28 o 
   0   0   5      563.79      549.43      5.22 o 
   1   0   5      139.11      130.44      3.51 o 
   2   0   5        7.88       13.24      2.68 o 
   3   0   5       80.84       91.09      3.89 o 
   4   0   5       82.43       79.40      6.53 o 
   5   0   5        0.72        3.48      4.19 o 
   6   0   5       45.74       40.13      7.23 o 
   7   0   5        9.16       14.45      6.37 o 
  -8   1   5        5.19        0.00      7.24 o 
  -7   1   5       18.75       23.18      6.64 o 
  -6   1   5        1.04        2.41      3.65 o 
  -5   1   5       24.77       14.15      4.11 o 
  -4   1   5       28.62       29.92      4.49 o 
  -3   1   5       10.51       12.81      2.57 o 
  -2   1   5      328.89      307.73      4.75 o 
  -1   1   5      155.34      150.20      2.60 o 
   0   1   5       35.87       31.46      1.57 o 
   1   1   5       21.19       31.82      2.90 o 
   2   1   5      108.31      107.50      3.89 o 
   3   1   5      117.05      143.84      7.57 o 
   4   1   5       23.11       22.00      5.57 o 
   5   1   5       46.30       33.47      7.06 o 
   6   1   5        8.22        2.04      5.68 o 
  -8   2   5       47.50       36.97      8.94 o 
  -7   2   5        0.30        1.53      5.81 o 
  -6   2   5        2.39        4.27      4.15 o 
  -5   2   5       51.43       46.28      5.22 o 
  -4   2   5      235.15      258.05      8.24 o 
  -3   2   5      393.68      421.50      8.48 o 
  -2   2   5       71.61       63.66      2.93 o 
  -1   2   5       51.40       63.66      3.06 o 
   0   2   5       12.02       13.28      2.47 o 
   1   2   5      144.17      138.70      3.35 o 
   2   2   5      149.12      153.03      7.43 o 
   3   2   5       56.81       68.19      6.76 o 
   4   2   5       48.63       42.87      6.78 o 
   5   2   5        0.84        4.95      4.95 o 
   6   2   5        3.13        5.12      6.01 o 
  -8   3   5       27.69       16.69      7.60 o 
  -7   3   5       31.66       47.53      7.21 o 
  -6   3   5       49.77       67.55      6.40 o 
  -5   3   5       76.44       83.15      6.65 o 
  -4   3   5      115.93      125.51      5.79 o 
  -3   3   5       24.10       17.87      2.69 o 
  -2   3   5      372.95      349.55      6.98 o 
  -1   3   5        1.30        0.90      1.16 o 
   0   3   5      268.86      286.39      3.16 o 
   1   3   5       78.21       74.90      2.81 o 
   2   3   5        5.51        0.87      3.17 o 
   3   3   5       51.98       48.67      7.06 o 
   4   3   5       25.88       34.96      7.51 o 
   5   3   5        0.26        1.14      5.36 o 
  -8   4   5        0.22        1.91      5.47 o 
  -7   4   5        9.09       13.46      5.40 o 
  -6   4   5       94.85       91.77      7.46 o 
  -5   4   5       52.81       46.31      4.33 o 
  -4   4   5      152.42      147.42      5.98 o 
  -3   4   5        4.74        0.69      1.64 o 
  -2   4   5       37.49       33.57      2.31 o 
  -1   4   5      278.27      277.86      4.32 o 
   0   4   5        1.86        0.74      1.71 o 
   1   4   5        0.56        2.86      2.86 o 
   2   4   5        0.03        4.00      2.96 o 
   3   4   5       44.77       55.70      7.02 o 
   4   4   5       11.31       21.27      7.55 o 
   5   4   5        0.05        3.27      5.73 o 
  -8   5   5        0.02        3.75      5.53 o 
  -7   5   5        9.59        5.31      4.80 o 
  -6   5   5        5.27       15.13      3.29 o 
  -5   5   5      135.02      131.81      6.65 o 
  -4   5   5       44.75       45.79      3.91 o 
  -3   5   5        0.07        0.80      2.39 o 
  -2   5   5       20.37       14.72      3.77 o 
  -1   5   5        4.88        8.36      1.88 o 
   0   5   5       30.30       32.70      3.28 o 
   1   5   5        7.56        7.35      2.05 o 
   2   5   5        2.49        7.86      3.27 o 
   3   5   5       17.58       32.62      6.87 o 
   4   5   5       14.34       14.18      7.42 o 
  -8   6   5        5.52        4.14      5.95 o 
  -7   6   5        1.68        1.46      3.49 o 
  -6   6   5        6.21       10.71      3.03 o 
  -5   6   5        0.73        0.48      2.47 o 
  -4   6   5       14.79        9.33      3.03 o 
  -3   6   5        3.35        2.39      2.39 o 
  -2   6   5       13.93        8.88      2.53 o 
  -1   6   5       33.50       36.77      4.77 o 
   0   6   5       37.15       38.41      1.98 o 
   1   6   5       36.44       25.34      3.50 o 
   2   6   5        4.29        7.74      3.32 o 
   3   6   5       10.42        9.48      6.14 o 
   4   6   5        1.12       17.57      7.23 o 
  -8   7   5        0.55        3.96      3.96 o 
  -7   7   5        0.20        1.66      3.35 o 
  -6   7   5        6.46        4.25      3.16 o 
  -5   7   5        0.30        1.03      2.71 o 
  -4   7   5        4.20        0.24      2.30 o 
  -3   7   5       13.02        9.61      2.42 o 
  -2   7   5        8.89       10.91      2.85 o 
  -1   7   5       14.39       15.84      4.04 o 
   0   7   5        6.25        7.04      2.17 o 
   1   7   5        0.09        0.55      2.90 o 
   2   7   5        0.95        3.40      3.40 o 
   3   7   5       12.33       12.23      7.36 o 
  -7   8   5        4.70        0.64      3.69 o 
  -6   8   5        0.00        0.59      2.60 o 
  -5   8   5        0.06        2.84      2.84 o 
  -4   8   5       39.21       40.71      4.35 o 
  -3   8   5        0.01        1.72      2.55 o 
  -2   8   5       12.01       11.37      4.34 o 
  -1   8   5        3.09        5.17      3.68 o 
   0   8   5       11.98        6.96      2.65 o 
   1   8   5        4.11        3.67      3.45 o 
   2   8   5        0.00        4.52      2.54 o 
  -7   9   5        1.15        1.30      2.42 o 
  -6   9   5        1.92        2.71      2.80 o 
  -5   9   5        0.19        0.00      2.68 o 
  -4   9   5        0.17        1.50      2.63 o 
  -3   9   5        3.99        5.81      3.06 o 
  -2   9   5        3.06        0.72      3.18 o 
  -1   9   5        0.22        1.53      3.37 o 
   0   9   5        0.11        1.85      3.10 o 
  -5  10   5        0.97        4.93      2.48 o 
  -4  10   5        1.41        0.97      2.91 o 
  -3  10   5        0.44        1.76      3.66 o 
  -2  10   5        0.08        0.41      3.71 o 
  -1  10   5        0.00        2.97      3.85 o 
   1 -11   6        0.12        0.38      3.53 o 
   2 -11   6        0.19        4.76      3.38 o 
   3 -11   6        0.24        4.59      3.34 o 
  -1 -10   6        0.65        2.20      3.46 o 
   0 -10   6        1.58        2.11      4.46 o 
   1 -10   6        0.96        2.81      3.37 o 
   2 -10   6        1.09        1.10      3.91 o 
   3 -10   6        0.22        3.95      3.29 o 
   4 -10   6        0.93        4.43      4.43 o 
   5 -10   6        0.10        1.33      4.13 o 
  -3  -9   6        0.16        2.14      5.48 o 
  -2  -9   6        0.97        3.98      2.91 o 
  -1  -9   6        4.09        3.31      3.51 o 
   0  -9   6       13.80       19.12      3.78 o 
   1  -9   6       10.26        1.91      3.40 o 
   2  -9   6        3.05        4.77      3.14 o 
   3  -9   6        3.47       12.06      3.96 o 
   4  -9   6        2.25        1.96      3.58 o 
   5  -9   6        0.02        2.14      4.02 o 
   6  -9   6        1.99        2.31      4.05 o 
  -4  -8   6        1.25        0.00      5.27 o 
  -3  -8   6        0.34        4.89      5.23 o 
  -2  -8   6        4.88        5.94      4.45 o 
  -1  -8   6        0.18        1.14      2.99 o 
   0  -8   6       42.11       44.05      3.40 o 
   1  -8   6       14.88       13.90      2.71 o 
   2  -8   6        6.11       10.76      3.82 o 
   3  -8   6        1.66        2.36      3.32 o 
   4  -8   6        3.73       12.99      3.82 o 
   5  -8   6        9.92        3.25      4.60 o 
   6  -8   6        0.30        4.90      3.58 o 
  -5  -7   6        0.40        1.40      4.16 o 
  -4  -7   6        7.41       10.91      5.12 o 
  -3  -7   6       16.26       28.64      6.30 o 
  -2  -7   6       34.63       31.70      5.50 o 
  -1  -7   6        0.99        7.18      3.22 o 
   0  -7   6        4.37       11.94      2.27 o 
   1  -7   6        7.62       10.37      2.27 o 
   2  -7   6        9.76        8.54      3.03 o 
   3  -7   6        2.90        3.06      2.98 o 
   4  -7   6       34.02       21.58      4.46 o 
   5  -7   6        0.42        0.00      3.83 o 
   6  -7   6        9.66        3.01      5.48 o 
   7  -7   6        0.74        2.84      4.19 o 
  -5  -6   6        0.29        1.31      3.98 o 
  -4  -6   6        3.79        7.68      4.16 o 
  -3  -6   6        0.09        7.79      4.13 o 
  -2  -6   6       22.07       35.75      4.99 o 
  -1  -6   6        1.21        1.86      3.70 o 
   0  -6   6       26.22       29.23      2.44 o 
   1  -6   6       27.68       29.16      2.80 o 
   2  -6   6        6.04        1.23      2.38 o 
   3  -6   6        0.51        1.98      2.80 o 
   4  -6   6        6.54        4.58      3.13 o 
   5  -6   6        0.70        4.00      4.00 o 
   6  -6   6        0.15        0.41      4.13 o 
   7  -6   6        1.98        4.93      4.93 o 
  -6  -5   6        5.79        7.91      4.73 o 
  -5  -5   6        2.21        4.64      4.12 o 
  -4  -5   6       18.27       21.44      4.48 o 
  -3  -5   6        1.03        3.60      3.77 o 
  -2  -5   6        2.74        3.11      2.89 o 
  -1  -5   6       69.15       71.17      3.74 o 
   0  -5   6        7.00        7.19      1.94 o 
   1  -5   6        1.82        2.55      1.99 o 
   2  -5   6       15.78       24.18      3.18 o 
   3  -5   6       23.51       18.18      3.85 o 
   4  -5   6        0.26        1.28      3.12 o 
   5  -5   6        0.65        4.47      3.78 o 
   6  -5   6        1.16        2.39      3.65 o 
   7  -5   6        2.48        1.42      4.87 o 
  -7  -4   6        9.19        5.14      6.14 o 
  -6  -4   6        2.08        1.54      5.44 o 
  -5  -4   6        0.05        1.61      4.52 o 
  -4  -4   6        9.02       12.40      3.60 o 
  -3  -4   6       43.16       53.17      5.03 o 
  -2  -4   6        7.11        6.44      3.84 o 
  -1  -4   6      660.01      723.79     10.77 o 
   0  -4   6      248.47      271.27      4.42 o 
   1  -4   6        3.23        0.53      2.04 o 
   2  -4   6       77.15       70.13      5.05 o 
   3  -4   6        2.13        2.95      3.43 o 
   4  -4   6       40.13       40.65      3.64 o 
   5  -4   6       22.08       15.84      4.12 o 
   6  -4   6        1.69        4.15      4.15 o 
   7  -4   6        1.74        3.85      4.84 o 
  -7  -3   6       11.71        7.51      5.72 o 
  -6  -3   6       15.43       11.88      6.54 o 
  -5  -3   6      106.65       96.46      7.74 o 
  -4  -3   6       43.73       38.34      4.57 o 
  -3  -3   6       63.65       54.63      4.69 o 
  -2  -3   6      113.40      115.89      3.77 o 
  -1  -3   6       16.17       12.64      4.92 o 
   0  -3   6       62.59       67.35      3.66 o 
   1  -3   6       65.51       62.32      3.96 o 
   2  -3   6      126.87      111.10      3.42 o 
   3  -3   6       87.85      115.63      3.49 o 
   4  -3   6        1.98       10.14      2.84 o 
   5  -3   6        5.30        9.59      3.97 o 
   6  -3   6        4.35        6.57      4.20 o 
   7  -3   6        0.41        2.49      4.75 o 
  -7  -2   6        6.71        4.83      6.54 o 
  -6  -2   6       15.66       22.65      6.42 o 
  -5  -2   6      111.90      120.96      7.87 o 
  -4  -2   6       13.26       12.22      3.45 o 
  -3  -2   6       13.66       16.02      4.43 o 
  -2  -2   6        7.35        9.79      7.41 o 
  -1  -2   6      782.89      900.17     13.19 o 
   0  -2   6       52.03       56.22      3.32 o 
   1  -2   6       38.40       32.15      4.31 o 
   2  -2   6        1.22        3.01      4.05 o 
   3  -2   6       14.25        9.87      4.79 o 
   4  -2   6        7.42        3.73      3.73 o 
   5  -2   6        1.69        0.71      4.32 o 
   6  -2   6        0.05        0.00      4.45 o 
   7  -2   6        7.24        0.53      4.89 o 
  -8  -1   6        8.24        0.73      7.01 o 
  -7  -1   6        2.38        5.23      5.04 o 
  -6  -1   6        0.00        0.89      4.58 o 
  -5  -1   6       46.14       53.38      5.07 o 
  -4  -1   6        2.87        7.96      2.90 o 
  -3  -1   6      578.24      635.52      8.98 o 
  -2  -1   6      152.16      161.57      4.73 o 
  -1  -1   6      364.66      368.41      6.50 o 
   0  -1   6     1698.09     1648.58     21.61 o 
   1  -1   6        9.08       10.81      4.93 o 
   2  -1   6        9.40       14.54      2.93 o 
   3  -1   6        3.05        1.06      2.91 o 
   4  -1   6        3.34        5.15      3.74 o 
   5  -1   6        0.10        0.79      4.43 o 
   6  -1   6       13.05       14.58      5.62 o 
   7  -1   6        6.86        1.64      5.71 o 
  -8   0   6        3.35        2.11      6.73 o 
  -7   0   6        9.33       18.46      5.39 o 
  -6   0   6       37.09       43.01      6.39 o 
  -5   0   6       70.01       80.14      6.33 o 
  -4   0   6       41.75       47.58      4.41 o 
  -3   0   6      220.97      224.31      7.88 o 
  -2   0   6       11.08       12.66      2.27 o 
  -1   0   6       27.76       29.08      1.40 o 
   0   0   6        0.15        0.74      2.68 o 
   1   0   6     1671.42     1780.16     14.71 o 
   2   0   6       84.93       88.15      5.58 o 
   3   0   6       12.16        7.43      3.11 o 
   4   0   6       53.69       36.83      5.43 o 
   5   0   6       20.11       16.75      5.53 o 
   6   0   6       23.64       25.29      6.61 o 
  -8   1   6       18.25       16.97      7.11 o 
  -7   1   6        6.28        0.00      5.96 o 
  -6   1   6        3.80       12.49      4.67 o 
  -5   1   6       89.02       81.44      6.30 o 
  -4   1   6        1.77        1.50      2.38 o 
  -3   1   6      119.89      105.42      5.03 o 
  -2   1   6      103.55       99.18      2.66 o 
  -1   1   6        8.17        5.20      1.23 o 
   0   1   6      853.18      722.89     18.88 o 
   1   1   6      458.21      461.19     10.04 o 
   2   1   6      170.15      168.74      5.91 o 
   3   1   6        3.25        4.11      4.66 o 
   4   1   6       52.97       56.68      5.37 o 
   5   1   6        0.00        2.33      5.46 o 
   6   1   6        0.38        4.65      4.65 o 
  -8   2   6        5.37        9.29      6.15 o 
  -7   2   6       76.55       64.53      8.34 o 
  -6   2   6        2.50        8.51      4.83 o 
  -5   2   6       46.74       39.19      4.72 o 
  -4   2   6       37.81       43.30      4.23 o 
  -3   2   6       69.30       67.97      2.55 o 
  -2   2   6       72.16       56.99      3.08 o 
  -1   2   6        3.62        3.11      1.98 o 
   0   2   6       10.09        8.15      1.72 o 
   1   2   6      131.59      129.42      6.91 o 
   2   2   6       60.17       67.76      3.42 o 
   3   2   6       10.41       10.30      5.33 o 
   4   2   6       12.85       16.87      5.72 o 
   5   2   6        0.00        3.18      4.83 o 
   6   2   6        0.19        4.68      6.02 o 
  -8   3   6        0.76        1.95      6.35 o 
  -7   3   6       21.60       14.53      5.50 o 
  -6   3   6       14.33       21.08      4.57 o 
  -5   3   6       16.17       18.61      4.29 o 
  -4   3   6       10.39       10.87      2.86 o 
  -3   3   6       43.99       46.93      2.69 o 
  -2   3   6       12.57       22.37      2.23 o 
  -1   3   6        9.05        8.85      1.61 o 
   0   3   6       57.09       41.22      4.01 o 
   1   3   6       63.15       72.13      3.31 o 
   2   3   6       15.53       15.17      3.14 o 
   3   3   6        9.66       18.29      5.10 o 
   4   3   6       11.30        0.00      5.93 o 
   5   3   6        0.02        4.81      5.58 o 
  -8   4   6        0.76        3.87      6.50 o 
  -7   4   6       23.12       26.33      5.34 o 
  -6   4   6        8.76        1.52      4.61 o 
  -5   4   6       30.63       17.33      3.41 o 
  -4   4   6        0.00        2.23      2.23 o 
  -3   4   6        7.77       12.34      2.66 o 
  -2   4   6      114.97      122.27      4.96 o 
  -1   4   6       29.60       30.91      1.83 o 
   0   4   6      307.70      302.16      4.16 o 
   1   4   6        8.18        2.25      2.79 o 
   2   4   6       27.03       30.63      4.79 o 
   3   4   6        4.84        8.07      5.48 o 
   4   4   6        5.84        1.84      7.24 o 
   5   4   6        0.17        6.06      6.06 o 
  -8   5   6        0.43        6.47      6.47 o 
  -7   5   6        1.02        5.02      5.02 o 
  -6   5   6      130.98      157.49      7.82 o 
  -5   5   6        6.98        9.94      3.01 o 
  -4   5   6       17.87       19.19      2.71 o 
  -3   5   6        3.62        0.22      2.18 o 
  -2   5   6        6.27        2.06      1.98 o 
  -1   5   6        5.71        5.55      2.48 o 
   0   5   6       70.23       82.28      3.88 o 
   1   5   6        2.24        3.96      2.31 o 
   2   5   6       12.63       13.37      4.15 o 
   3   5   6        0.67        1.08      5.95 o 
   4   5   6        0.27        5.62      7.03 o 
  -8   6   6       11.60        9.26      5.60 o 
  -7   6   6        1.50        1.08      3.20 o 
  -6   6   6        2.11        2.35      3.41 o 
  -5   6   6       90.68       82.75      5.70 o 
  -4   6   6        7.34       10.24      2.78 o 
  -3   6   6        2.10        2.72      2.23 o 
  -2   6   6       22.08       25.26      3.94 o 
  -1   6   6       89.46       92.41      4.39 o 
   0   6   6       86.19       85.76      3.02 o 
   1   6   6       46.15       28.58      4.07 o 
   2   6   6        1.64        0.69      3.26 o 
   3   6   6        0.01        5.14      4.68 o 
  -8   7   6        1.78        3.44      3.44 o 
  -7   7   6        0.00        1.33      3.29 o 
  -6   7   6        1.00        2.94      2.73 o 
  -5   7   6       14.75       16.49      3.56 o 
  -4   7   6        2.43        4.11      2.79 o 
  -3   7   6        0.07        0.86      2.62 o 
  -2   7   6       28.57       35.46      3.73 o 
  -1   7   6        2.08        2.09      2.73 o 
   0   7   6       17.90        8.62      3.41 o 
   1   7   6        6.54        8.45      3.25 o 
   2   7   6        4.04        3.16      4.68 o 
  -7   8   6        0.00        4.84      2.15 o 
  -6   8   6        1.99        2.69      2.25 o 
  -5   8   6        3.63        2.03      3.03 o 
  -4   8   6       35.09       33.99      4.68 o 
  -3   8   6        0.09        1.26      3.49 o 
  -2   8   6        3.83        1.03      3.06 o 
  -1   8   6        0.40        1.80      3.40 o 
   0   8   6        0.19        2.01      2.23 o 
   1   8   6        1.34        3.57      3.23 o 
  -6   9   6        0.27        0.61      2.84 o 
  -5   9   6        0.07        4.59      2.33 o 
  -4   9   6        2.15        1.30      2.89 o 
  -3   9   6       10.88        6.64      3.84 o 
  -2   9   6        3.87        4.43      4.30 o 
  -1   9   6        0.73        0.81      3.30 o 
   0   9   6        0.29        1.87      2.70 o 
  -4  10   6        0.39        2.73      3.20 o 
  -3  10   6        0.65        7.14      3.32 o 
   1 -11   7        0.89        0.88      3.98 o 
   2 -11   7        0.10        0.95      4.62 o 
   3 -11   7        2.84        0.97      4.39 o 
  -1 -10   7        0.08        4.32      3.62 o 
   0 -10   7        1.82        1.79      2.52 o 
   1 -10   7        2.31        4.93      4.04 o 
   2 -10   7        1.66        5.65      3.72 o 
   3 -10   7        5.72        2.72      4.76 o 
   4 -10   7        2.28        6.25      4.59 o 
  -3  -9   7        0.02        2.58      4.83 o 
  -2  -9   7        0.02        3.50      4.52 o 
  -1  -9   7        0.33        3.43      3.51 o 
   0  -9   7       27.92       32.50      3.22 o 
   1  -9   7       26.28       26.13      3.42 o 
   2  -9   7        2.80        1.61      4.33 o 
   3  -9   7       13.13       11.09      5.05 o 
   4  -9   7        8.86        4.08      4.51 o 
   5  -9   7        0.15        8.65      3.71 o 
  -4  -8   7        0.07        2.75      5.04 o 
  -3  -8   7        6.26        4.62      5.53 o 
  -2  -8   7        1.37        3.13      4.36 o 
  -1  -8   7        1.28        0.63      3.78 o 
   0  -8   7        5.14        5.46      3.02 o 
   1  -8   7        9.92        1.36      3.46 o 
   2  -8   7       10.07        0.00      3.78 o 
   3  -8   7        4.25        0.39      3.74 o 
   4  -8   7       10.64       16.19      5.35 o 
   5  -8   7       26.61       18.75      5.02 o 
   6  -8   7        2.15        4.35      5.36 o 
  -5  -7   7        1.33        2.37      4.78 o 
  -4  -7   7        1.19       10.90      4.50 o 
  -3  -7   7        0.59        0.50      4.54 o 
  -2  -7   7       18.79       22.24      5.98 o 
  -1  -7   7        1.81        1.30      4.54 o 
   0  -7   7       38.69       46.79      6.52 o 
   1  -7   7        1.05        1.19      3.66 o 
   2  -7   7        5.49        1.65      3.24 o 
   3  -7   7        1.00        4.70      3.58 o 
   4  -7   7        4.17        0.41      4.37 o 
   5  -7   7       40.41       48.63      5.50 o 
   6  -7   7       29.73       29.34      4.31 o 
  -5  -6   7        0.61        3.15      3.70 o 
  -4  -6   7        3.97       11.39      3.93 o 
  -3  -6   7        4.90        8.50      3.93 o 
  -2  -6   7       16.09       21.74      4.32 o 
  -1  -6   7       13.35        7.19      3.49 o 
   0  -6   7       23.32       23.59      2.17 o 
   1  -6   7        6.76        8.00      3.53 o 
   2  -6   7       43.17       37.66      4.38 o 
   3  -6   7        1.43        1.62      3.60 o 
   4  -6   7        0.01        6.75      3.30 o 
   5  -6   7       36.91       20.17      5.59 o 
   6  -6   7       43.49       29.13      5.50 o 
  -6  -5   7        0.03        4.74      5.54 o 
  -5  -5   7        0.00        1.73      4.76 o 
  -4  -5   7        2.14        3.46      3.86 o 
  -3  -5   7        6.60        2.18      3.57 o 
  -2  -5   7        7.11       13.16      3.45 o 
  -1  -5   7       54.81       74.25      5.40 o 
   0  -5   7        5.40        6.88      1.82 o 
   1  -5   7        6.71        1.19      2.44 o 
   2  -5   7      108.08       99.43      5.98 o 
   3  -5   7       24.97       16.95      3.68 o 
   4  -5   7        0.09        0.63      3.18 o 
   5  -5   7       45.90       49.67      5.75 o 
   6  -5   7       38.99       30.34      5.19 o 
   7  -5   7        0.09        0.00      4.50 o 
  -6  -4   7        2.26       12.92      4.60 o 
  -5  -4   7       12.94       16.06      5.38 o 
  -4  -4   7        2.45        5.88      3.29 o 
  -3  -4   7        0.30        3.10      2.99 o 
  -2  -4   7      150.90      182.28      8.21 o 
  -1  -4   7        0.86        5.43      3.11 o 
   0  -4   7      157.19      160.67      3.78 o 
   1  -4   7        1.79        2.68      2.68 o 
   2  -4   7        2.67        3.53      3.34 o 
   3  -4   7       26.51       39.97      4.89 o 
   4  -4   7       72.22       56.25      5.70 o 
   5  -4   7       66.70       65.67      6.23 o 
   6  -4   7       11.34       17.97      4.69 o 
   7  -4   7        0.81        4.45      4.45 o 
  -7  -3   7        1.52        3.78      6.34 o 
  -6  -3   7       47.23       54.60      6.19 o 
  -5  -3   7       66.48       73.12      7.80 o 
  -4  -3   7      136.56      117.61      7.10 o 
  -3  -3   7        0.25        1.36      2.72 o 
  -2  -3   7       81.60       94.43      4.38 o 
  -1  -3   7       22.21       25.92      2.80 o 
   0  -3   7        3.48        1.73      2.64 o 
   1  -3   7        8.57        4.76      2.24 o 
   2  -3   7        5.69        5.62      2.88 o 
   3  -3   7       15.11       14.30      4.61 o 
   4  -3   7      120.30      122.40      7.32 o 
   5  -3   7      239.28      252.30      9.72 o 
   6  -3   7        6.17       12.82      4.56 o 
   7  -3   7        1.05        1.50      4.62 o 
  -7  -2   7        1.28        3.04      6.20 o 
  -6  -2   7       21.14       13.07      6.44 o 
  -5  -2   7       46.64       56.29      6.51 o 
  -4  -2   7       51.53       53.52      5.23 o 
  -3  -2   7        4.50        5.88      3.49 o 
  -2  -2   7      205.42      230.36      4.99 o 
  -1  -2   7      285.56      286.49      5.93 o 
   0  -2   7       81.35       91.79      3.61 o 
   1  -2   7      195.30      205.98      8.08 o 
   2  -2   7        2.99        6.92      3.20 o 
   3  -2   7      201.30      206.52      6.50 o 
   4  -2   7       21.37       21.41      4.67 o 
   5  -2   7      354.78      381.46     11.94 o 
   6  -2   7       15.89        5.37      5.37 o 
  -8  -1   7       14.01        6.49      7.24 o 
  -7  -1   7        2.85        4.78      5.75 o 
  -6  -1   7        3.10       10.21      4.65 o 
  -5  -1   7       44.76       54.48      5.39 o 
  -4  -1   7       25.63       25.02      3.80 o 
  -3  -1   7       83.43       81.47      3.62 o 
  -2  -1   7       54.10       55.68      2.05 o 
  -1  -1   7       82.07       78.03      5.20 o 
   0  -1   7      526.76      493.73      7.20 o 
   1  -1   7      841.13      860.37     10.29 o 
   2  -1   7       24.33       26.12      2.73 o 
   3  -1   7       77.75       76.54      7.84 o 
   4  -1   7        5.43       14.31      3.69 o 
   5  -1   7      202.33      178.20     10.25 o 
   6  -1   7       38.42       37.86      6.61 o 
  -8   0   7        1.03       10.64      5.38 o 
  -7   0   7       12.67        8.07      6.39 o 
  -6   0   7        7.37        0.89      5.22 o 
  -5   0   7       40.29       49.96      5.71 o 
  -4   0   7        0.05        2.98      3.18 o 
  -3   0   7       15.17       15.25      4.59 o 
  -2   0   7       19.40       10.93      2.67 o 
  -1   0   7       71.88       85.07      6.38 o 
   0   0   7      183.54      213.69      5.35 o 
   1   0   7       98.85      101.46      5.13 o 
   2   0   7       15.94       15.61      3.31 o 
   3   0   7       81.39       83.41      6.87 o 
   4   0   7        0.02        0.37      3.96 o 
   5   0   7       23.54       16.61      6.15 o 
   6   0   7       58.11       66.36      7.18 o 
  -8   1   7        0.00       13.18      6.18 o 
  -7   1   7        0.41       10.07      4.75 o 
  -6   1   7        0.72        2.64      4.55 o 
  -5   1   7        7.64        5.82      4.55 o 
  -4   1   7       89.22       80.31      5.37 o 
  -3   1   7       14.89       15.43      4.11 o 
  -2   1   7       65.69       62.68      3.34 o 
  -1   1   7       34.50       39.06      2.73 o 
   0   1   7       97.52      102.79      1.27 o 
   1   1   7      108.72      112.50      2.89 o 
   2   1   7        6.58       10.14      2.93 o 
   3   1   7       59.32       59.78      5.88 o 
   4   1   7        8.89        5.72      5.72 o 
   5   1   7        0.00        1.01      4.81 o 
   6   1   7        1.05        2.75      5.83 o 
  -8   2   7        5.45        4.78      6.49 o 
  -7   2   7        3.19        6.54      5.20 o 
  -6   2   7       19.99        5.12      5.65 o 
  -5   2   7        2.03        3.35      3.57 o 
  -4   2   7        0.74        0.28      3.57 o 
  -3   2   7        0.21        2.13      2.64 o 
  -2   2   7      128.58      122.43      4.76 o 
  -1   2   7      152.69      151.39      3.41 o 
   0   2   7       28.32       36.88      2.15 o 
   1   2   7       21.51       23.50      2.47 o 
   2   2   7       82.87       70.32      6.18 o 
   3   2   7        0.08       11.84      5.16 o 
   4   2   7       11.67       11.85      5.29 o 
   5   2   7        0.14        4.99      4.76 o 
  -8   3   7        0.00       12.00      5.63 o 
  -7   3   7        3.47        3.18      5.57 o 
  -6   3   7       16.65       12.20      4.93 o 
  -5   3   7        3.10        2.66      3.27 o 
  -4   3   7        3.54        5.31      2.83 o 
  -3   3   7       13.02        6.81      2.68 o 
  -2   3   7       22.95       27.17      2.04 o 
  -1   3   7       90.23       98.78      4.31 o 
   0   3   7       33.26       31.21      1.47 o 
   1   3   7        4.43        0.42      2.59 o 
   2   3   7       54.45       60.98      6.43 o 
   3   3   7        5.36        2.28      5.31 o 
   4   3   7        4.23        3.91      5.77 o 
   5   3   7        0.11        1.25      5.45 o 
  -8   4   7        0.41        2.60      6.53 o 
  -7   4   7        0.03        5.69      4.56 o 
  -6   4   7      101.27       95.50      7.70 o 
  -5   4   7        1.12        2.52      3.19 o 
  -4   4   7        0.09        0.00      2.68 o 
  -3   4   7        2.13        3.95      2.34 o 
  -2   4   7      117.66      114.23      4.31 o 
  -1   4   7      145.09      146.63      5.90 o 
   0   4   7       77.07       79.06      3.47 o 
   1   4   7        4.03        7.80      2.98 o 
   2   4   7       34.74       29.87      5.15 o 
   3   4   7        6.01       12.46      5.05 o 
   4   4   7        0.04        0.61      6.48 o 
  -8   5   7        5.97       11.87      5.33 o 
  -7   5   7        5.91       12.37      5.50 o 
  -6   5   7        2.33        5.72      3.82 o 
  -5   5   7      132.52      146.60      7.56 o 
  -4   5   7        2.16        2.90      2.90 o 
  -3   5   7        0.50        5.69      2.64 o 
  -2   5   7        0.01        0.93      3.61 o 
  -1   5   7        3.10        2.28      2.57 o 
   0   5   7        1.21        1.47      2.97 o 
   1   5   7       26.82       19.01      3.61 o 
   2   5   7       32.65       32.40      5.75 o 
   3   5   7        0.12        4.25      4.75 o 
  -8   6   7        5.96        0.00      4.51 o 
  -7   6   7        9.96        3.21      4.14 o 
  -6   6   7        9.43        6.45      3.73 o 
  -5   6   7        9.52       14.89      2.95 o 
  -4   6   7       18.81       11.48      3.33 o 
  -3   6   7        1.34        3.38      2.83 o 
  -2   6   7        1.35        0.75      3.04 o 
  -1   6   7        9.12       14.51      3.61 o 
   0   6   7       55.00       55.35      3.91 o 
   1   6   7       16.21       17.68      4.55 o 
   2   6   7       13.84       11.14      5.25 o 
   3   6   7        0.20        5.50      5.66 o 
  -7   7   7        1.28        1.00      3.25 o 
  -6   7   7       10.85       13.15      2.96 o 
  -5   7   7        6.43        9.60      2.89 o 
  -4   7   7       17.67       20.37      3.68 o 
  -3   7   7        6.58        1.58      3.47 o 
  -2   7   7        1.08        1.32      2.88 o 
  -1   7   7        0.82        3.47      3.15 o 
   0   7   7        8.28        8.50      2.80 o 
   1   7   7       24.45       27.55      4.72 o 
   2   7   7        7.93        2.75      4.52 o 
  -7   8   7        0.05        3.27      2.07 o 
  -6   8   7        0.67        0.31      2.51 o 
  -5   8   7        1.82        3.16      2.86 o 
  -4   8   7        6.84        3.54      3.54 o 
  -3   8   7        0.46        7.11      3.42 o 
  -2   8   7        0.74        4.25      3.53 o 
  -1   8   7        2.26        4.39      4.39 o 
   0   8   7        1.91        2.67      4.93 o 
   1   8   7        0.47        2.48      4.28 o 
  -6   9   7        0.18        0.31      2.84 o 
  -5   9   7        2.72        1.97      3.01 o 
  -4   9   7        0.84        4.23      3.57 o 
  -3   9   7        0.86        4.11      4.11 o 
  -2   9   7        0.47        0.00      4.11 o 
  -1   9   7        0.16        0.98      3.81 o 
  -1 -10   8        0.49        0.81      4.52 o 
   0 -10   8       13.52       13.39      3.92 o 
   1 -10   8        2.07        2.87      5.47 o 
   2 -10   8        1.09        5.59      4.49 o 
   3 -10   8        0.26        1.60      5.16 o 
   4 -10   8        0.14        2.19      5.16 o 
  -2  -9   8        0.03        0.83      4.83 o 
  -1  -9   8        5.21        9.51      4.08 o 
   0  -9   8        2.34        6.39      3.44 o 
   1  -9   8       54.17       67.09      7.68 o 
   2  -9   8        2.32        6.81      6.81 o 
   3  -9   8        4.62        5.47      4.83 o 
   4  -9   8        0.38        2.11      4.75 o 
   5  -9   8        3.20        2.73      5.52 o 
  -3  -8   8       18.16       13.57      6.25 o 
  -2  -8   8        0.08        4.42      3.91 o 
  -1  -8   8        1.66        2.14      4.40 o 
   0  -8   8        0.01        3.22      2.47 o 
   1  -8   8        6.14       14.96      4.87 o 
   2  -8   8       35.53       36.75      4.32 o 
   3  -8   8       12.79        5.06      5.16 o 
   4  -8   8        0.89        1.24      4.66 o 
   5  -8   8        0.86       11.88      5.19 o 
  -4  -7   8        1.61        2.93      3.96 o 
  -3  -7   8       16.88       18.76      6.00 o 
  -2  -7   8        6.99        5.75      4.95 o 
  -1  -7   8        0.88        0.65      3.73 o 
   0  -7   8        0.59       13.00     11.33 o 
   1  -7   8       28.38       45.91      5.46 o 
   2  -7   8       26.29       24.45      4.81 o 
   3  -7   8        7.18        8.11      3.95 o 
   4  -7   8        0.43        2.32      4.68 o 
   5  -7   8        0.39        1.43      4.81 o 
   6  -7   8       27.66       20.27      5.56 o 
  -5  -6   8        3.75        0.46      4.81 o 
  -4  -6   8        2.82        6.16      4.49 o 
  -3  -6   8        6.63        7.49      4.68 o 
  -2  -6   8        1.65        1.77      3.49 o 
  -1  -6   8        0.63        0.90      3.39 o 
   0  -6   8        8.61        0.96      2.40 o 
   1  -6   8        9.91        3.16      3.35 o 
   2  -6   8      107.28       99.86      7.30 o 
   3  -6   8       11.55        8.32      4.27 o 
   4  -6   8        5.98        6.89      4.91 o 
   5  -6   8        7.72        5.07      4.37 o 
   6  -6   8       14.33        6.99      4.09 o 
  -6  -5   8        5.68        7.84      4.53 o 
  -5  -5   8        3.40        0.44      4.93 o 
  -4  -5   8       11.42        6.41      4.43 o 
  -3  -5   8        0.06        4.05      3.91 o 
  -2  -5   8       31.27       26.40      4.32 o 
  -1  -5   8        2.13        9.48      3.31 o 
   0  -5   8        0.58        3.33      3.15 o 
   1  -5   8       42.58       46.97      4.94 o 
   2  -5   8       72.34       87.06      7.95 o 
   3  -5   8       14.68       12.53      4.29 o 
   4  -5   8       17.84       19.66      5.14 o 
   5  -5   8        8.52       13.55      4.76 o 
   6  -5   8       15.74       11.20      3.99 o 
  -6  -4   8       17.42       14.03      5.15 o 
  -5  -4   8        0.48        5.11      5.11 o 
  -4  -4   8        2.27        6.91      4.74 o 
  -3  -4   8        9.77        4.20      3.85 o 
  -2  -4   8        0.93        2.30      3.08 o 
  -1  -4   8       77.91       74.99      6.89 o 
   0  -4   8       25.45       30.13      2.40 o 
   1  -4   8       32.56       33.57      5.31 o 
   2  -4   8      298.06      271.37     10.00 o 
   3  -4   8        0.87        2.66      4.21 o 
   4  -4   8       21.39       16.15      5.16 o 
   5  -4   8        7.15       11.76      4.73 o 
   6  -4   8        8.98        2.61      4.38 o 
  -7  -3   8        0.76       10.14      5.04 o 
  -6  -3   8        1.78        6.12      5.44 o 
  -5  -3   8      144.15      134.92      8.91 o 
  -4  -3   8        1.10        0.99      3.91 o 
  -3  -3   8        5.99       11.00      3.50 o 
  -2  -3   8       46.78       46.36      5.57 o 
  -1  -3   8       88.27       91.41      4.10 o 
   0  -3   8        0.11        0.08      2.40 o 
   1  -3   8        8.91        6.97      3.44 o 
   2  -3   8       87.93      102.23      7.89 o 
   3  -3   8       36.65       37.87      5.28 o 
   4  -3   8       33.84       42.83      6.52 o 
   5  -3   8        7.33        4.37      4.65 o 
   6  -3   8        0.45        5.80      3.94 o 
  -7  -2   8        0.96        4.38      6.33 o 
  -6  -2   8        1.26        2.50      5.54 o 
  -5  -2   8       18.64        9.81      5.54 o 
  -4  -2   8       11.76       14.13      5.10 o 
  -3  -2   8       13.68       13.67      4.39 o 
  -2  -2   8      398.35      402.90      8.71 o 
  -1  -2   8       39.79       29.79      7.04 o 
   0  -2   8      257.20      220.20      7.55 o 
   1  -2   8       97.82      118.34      5.74 o 
   2  -2   8       24.84       26.94      4.55 o 
   3  -2   8       19.69       13.10      4.50 o 
   4  -2   8        2.63        7.73      4.54 o 
   5  -2   8        2.33        1.65      4.81 o 
   6  -2   8        1.22        0.90      3.97 o 
  -7  -1   8        4.81        0.58      5.79 o 
  -6  -1   8        2.99        7.28      4.65 o 
  -5  -1   8       34.42       28.98      5.32 o 
  -4  -1   8       14.13        9.14      3.71 o 
  -3  -1   8        9.42       10.70      3.13 o 
  -2  -1   8       88.98       93.26      8.25 o 
  -1  -1   8      229.10      222.93      7.02 o 
   0  -1   8      238.54      244.86      5.13 o 
   1  -1   8       50.99       54.64      3.24 o 
   2  -1   8       34.65       38.14      3.97 o 
   3  -1   8       29.40       33.45      3.97 o 
   4  -1   8       15.92       19.04      4.87 o 
   5  -1   8        8.29       12.27      5.87 o 
   6  -1   8        1.33        0.00      5.34 o 
  -8   0   8        4.88        6.52      6.06 o 
  -7   0   8        0.91        5.92      6.38 o 
  -6   0   8       16.48       11.34      6.10 o 
  -5   0   8       53.55       55.62      6.07 o 
  -4   0   8       93.07       92.67      6.38 o 
  -3   0   8        2.06        4.86      3.35 o 
  -2   0   8      128.44      126.19      4.51 o 
  -1   0   8      326.72      286.48      7.12 o 
   0   0   8       20.42       24.17      3.85 o 
   1   0   8       12.79       16.46      2.00 o 
   2   0   8       14.23       17.16      2.68 o 
   3   0   8       44.63       40.91      4.77 o 
   4   0   8        9.97       14.70      5.25 o 
   5   0   8        2.87        2.35      4.90 o 
   6   0   8       11.27       14.98      5.19 o 
  -8   1   8        2.08        9.23      6.56 o 
  -7   1   8        3.02        1.76      6.56 o 
  -6   1   8       36.77       22.69      7.00 o 
  -5   1   8       46.22       36.63      5.47 o 
  -4   1   8       11.40       13.54      3.15 o 
  -3   1   8      245.40      266.11      7.57 o 
  -2   1   8      163.71      167.25      5.85 o 
  -1   1   8       44.66       44.96      3.55 o 
   0   1   8       45.47       35.13      2.26 o 
   1   1   8       81.76       84.64      3.01 o 
   2   1   8        0.19        7.71      3.20 o 
   3   1   8        7.27       11.62      4.46 o 
   4   1   8        0.10        9.23      4.40 o 
   5   1   8        4.59       11.82      4.52 o 
  -8   2   8        0.10        5.57      6.78 o 
  -7   2   8       51.74       49.44      8.72 o 
  -6   2   8       10.13       10.04      4.93 o 
  -5   2   8       14.89       24.67      4.62 o 
  -4   2   8        7.04        2.11      2.92 o 
  -3   2   8       89.26       94.24      5.20 o 
  -2   2   8      162.63      141.60      2.06 o 
  -1   2   8       80.07       78.56      1.56 o 
   0   2   8       90.77       52.15     42.29 o 
   1   2   8        7.16       17.69      2.74 o 
   2   2   8       60.94       60.72      5.47 o 
   3   2   8       10.28       21.96      5.73 o 
   4   2   8        1.10        5.07      5.07 o 
   5   2   8        0.39        5.61      4.25 o 
  -8   3   8        0.00        0.66      6.24 o 
  -7   3   8       28.80       22.75      6.47 o 
  -6   3   8        7.52       12.52      4.97 o 
  -5   3   8       17.71        8.88      4.02 o 
  -4   3   8       39.93       40.65      3.48 o 
  -3   3   8       25.84       39.87      4.03 o 
  -2   3   8      103.02       97.62      5.11 o 
  -1   3   8      220.11      183.20      1.77 o 
   0   3   8        0.07        0.17      1.93 o 
   1   3   8        0.12        3.33      2.20 o 
   2   3   8       11.49       12.84      4.62 o 
   3   3   8        5.74        6.90      4.82 o 
   4   3   8        1.09        3.35      5.48 o 
  -8   4   8        6.30        5.27      6.73 o 
  -7   4   8       26.53       21.40      6.09 o 
  -6   4   8       14.83       15.76      5.20 o 
  -5   4   8       41.11       53.56      5.68 o 
  -4   4   8       14.81       13.64      3.43 o 
  -3   4   8       40.21       32.98      2.70 o 
  -2   4   8      110.45       87.12      5.55 o 
  -1   4   8       10.35       13.59      3.98 o 
   0   4   8       50.34       58.83      3.95 o 
   1   4   8        0.21        2.10      3.70 o 
   2   4   8        1.30        6.78      4.65 o 
   3   4   8        0.16        3.48      4.04 o 
   4   4   8        0.41        3.60      5.88 o 
  -8   5   8        0.26        1.87      4.99 o 
  -7   5   8        8.26       16.37      4.68 o 
  -6   5   8       21.25       20.41      4.49 o 
  -5   5   8       99.78      118.09      7.17 o 
  -4   5   8       30.35       29.31      4.30 o 
  -3   5   8        0.54        1.46      2.75 o 
  -2   5   8        0.08        0.58      3.34 o 
  -1   5   8       75.94       80.73      6.07 o 
   0   5   8      103.68      110.71      3.25 o 
   1   5   8        0.19        0.87      4.12 o 
   2   5   8        0.05        4.56      3.70 o 
   3   5   8        0.66        2.57      4.89 o 
  -7   6   8        3.68        2.20      2.98 o 
  -6   6   8        1.63        7.29      3.00 o 
  -5   6   8       26.35       28.75      4.35 o 
  -4   6   8        1.07        5.13      3.64 o 
  -3   6   8        0.04        2.30      3.18 o 
  -2   6   8        2.89        0.70      3.26 o 
  -1   6   8        0.00        0.69      3.25 o 
   0   6   8       10.15       10.48      3.07 o 
   1   6   8       38.71       28.58      5.34 o 
   2   6   8        0.40        2.83      4.02 o 
  -7   7   8        0.29        0.70      3.31 o 
  -6   7   8        5.62        1.97      3.24 o 
  -5   7   8       52.17       51.64      5.33 o 
  -4   7   8        0.20        2.77      3.49 o 
  -3   7   8       21.44       33.96      5.23 o 
  -2   7   8        9.93       17.43      3.91 o 
  -1   7   8        0.46        6.25      3.17 o 
   0   7   8        0.24        3.19      2.71 o 
   1   7   8        3.08        8.03      4.63 o 
  -6   8   8        4.38        4.04      3.41 o 
  -5   8   8       12.99       11.84      3.38 o 
  -4   8   8        6.54        0.38      3.58 o 
  -3   8   8        0.36        2.48      3.88 o 
  -2   8   8        0.42        3.20      3.57 o 
  -1   8   8        0.03        5.89      4.20 o 
   0   8   8        0.73        2.64      6.78 o 
  -5   9   8        3.75        4.68      3.31 o 
  -4   9   8        0.05        0.00      4.14 o 
  -3   9   8        2.89        4.51      3.75 o 
  -2   9   8        0.28        6.60      4.15 o 
   0 -10   9        0.03        3.34      3.34 o 
   1 -10   9        8.87       15.68      5.76 o 
   2 -10   9        0.70        3.50      5.00 o 
   3 -10   9        0.10        0.62      5.64 o 
  -2  -9   9        0.28        4.34      4.34 o 
  -1  -9   9        0.51        4.96      4.42 o 
   0  -9   9        9.73       16.68      4.28 o 
   1  -9   9        1.97       13.47      6.04 o 
   2  -9   9        5.86        2.73      4.77 o 
   3  -9   9        0.39        5.90      5.90 o 
   4  -9   9        0.35        5.74      5.74 o 
  -3  -8   9        1.27        5.97      5.04 o 
  -2  -8   9        4.59        4.08      3.95 o 
  -1  -8   9        2.17        4.26      4.04 o 
   0  -8   9        3.74        8.13      2.75 o 
   1  -8   9        1.81        2.27      4.61 o 
   2  -8   9        4.69        4.97      5.55 o 
   3  -8   9        0.26        2.71      4.89 o 
   4  -8   9        3.71        6.80      5.58 o 
   5  -8   9        4.51        2.89      5.88 o 
  -4  -7   9        0.78        1.42      4.38 o 
  -3  -7   9        2.00        0.43      4.80 o 
  -2  -7   9        3.38       12.89      4.43 o 
  -1  -7   9        0.19        0.95      4.78 o 
   0  -7   9       13.93       20.73      3.28 o 
   1  -7   9       21.89       20.08      5.13 o 
   2  -7   9        9.15        5.77      5.77 o 
   3  -7   9        2.83        8.50      5.02 o 
   4  -7   9       16.35       17.46      4.92 o 
   5  -7   9        0.60        8.03      4.47 o 
  -5  -6   9        1.01        1.86      4.04 o 
  -4  -6   9        3.58        3.06      4.58 o 
  -3  -6   9        0.52        0.83      3.85 o 
  -2  -6   9        2.02        2.57      3.98 o 
  -1  -6   9        0.00        9.00      3.70 o 
   0  -6   9        4.50        6.95      2.87 o 
   1  -6   9       19.43       34.21      6.21 o 
   2  -6   9       49.49       43.84      5.67 o 
   3  -6   9        3.52        0.47      4.79 o 
   4  -6   9        8.01        3.43      5.91 o 
   5  -6   9        3.72        4.01      4.56 o 
   6  -6   9       10.92        3.18      4.83 o 
  -6  -5   9        5.02        2.60      5.43 o 
  -5  -5   9        9.01        8.59      5.34 o 
  -4  -5   9        1.85        5.30      4.14 o 
  -3  -5   9        2.94        4.47      3.98 o 
  -2  -5   9        0.83        3.75      3.75 o 
  -1  -5   9       83.31       74.83      4.82 o 
   0  -5   9        3.08        3.60      4.29 o 
   1  -5   9        9.38        4.06      4.23 o 
   2  -5   9       32.76       35.32      6.83 o 
   3  -5   9       78.74       82.41      8.18 o 
   4  -5   9       14.54        7.43      4.73 o 
   5  -5   9        0.04        1.70      4.22 o 
   6  -5   9        5.92        2.23      4.09 o 
  -6  -4   9        1.42        7.86      5.20 o 
  -5  -4   9      118.05      128.67      8.05 o 
  -4  -4   9       11.45        6.84      4.15 o 
  -3  -4   9       10.56       12.19      3.22 o 
  -2  -4   9        1.34        3.34      3.53 o 
  -1  -4   9       18.75       29.42      4.67 o 
   0  -4   9       32.71       39.79      3.06 o 
   1  -4   9       27.14       19.82      3.97 o 
   2  -4   9       33.30       20.80      5.41 o 
   3  -4   9      151.75      192.88      9.78 o 
   4  -4   9      116.48      124.41      7.60 o 
   5  -4   9        3.99        2.10      3.93 o 
   6  -4   9        5.78        0.00      4.63 o 
  -7  -3   9        0.06        2.52      6.11 o 
  -6  -3   9       18.38       14.61      6.70 o 
  -5  -3   9       32.74       31.90      5.75 o 
  -4  -3   9      247.35      245.12     11.14 o 
  -3  -3   9        4.17        3.69      3.57 o 
  -2  -3   9        7.00        0.85      2.83 o 
  -1  -3   9      101.71       88.78      6.03 o 
   0  -3   9      108.59      101.33      4.34 o 
   1  -3   9       50.31       38.15      4.81 o 
   2  -3   9        0.75        0.29      3.46 o 
   3  -3   9      159.36      188.97      9.50 o 
   4  -3   9      152.55      174.72     10.04 o 
   5  -3   9        3.35        5.30      5.41 o 
   6  -3   9        4.40        9.56      3.77 o 
  -7  -2   9        0.02        6.91      6.91 o 
  -6  -2   9        5.05        5.67      4.68 o 
  -5  -2   9        5.37        3.71      5.06 o 
  -4  -2   9      103.13       97.55      7.36 o 
  -3  -2   9        4.79       16.51      4.03 o 
  -2  -2   9        0.03        1.52      3.17 o 
  -1  -2   9        8.13        7.16      2.87 o 
   0  -2   9      147.68      154.72      4.93 o 
   1  -2   9       52.54       40.27      4.53 o 
   2  -2   9       26.73       33.23      4.29 o 
   3  -2   9       89.64      102.09      8.11 o 
   4  -2   9      119.69      103.30      8.70 o 
   5  -2   9       10.15        1.28      4.45 o 
   6  -2   9        0.05        0.95      4.80 o 
  -7  -1   9        0.05        3.75      6.48 o 
  -6  -1   9        0.55        2.50      5.12 o 
  -5  -1   9        7.78        7.73      4.36 o 
  -4  -1   9       61.74       63.17      5.34 o 
  -3  -1   9       11.06       18.94      3.98 o 
  -2  -1   9        7.59        3.85      2.83 o 
  -1  -1   9       11.79       21.36      3.52 o 
   0  -1   9       58.08       45.31      2.73 o 
   1  -1   9       70.34       61.62      4.64 o 
   2  -1   9       12.51       12.32      3.72 o 
   3  -1   9       24.21       15.49      5.15 o 
   4  -1   9       36.59       26.06      6.30 o 
   5  -1   9       13.14       12.32      5.09 o 
  -8   0   9        4.68        1.47      6.45 o 
  -7   0   9        0.00        5.56      5.75 o 
  -6   0   9        4.06        0.98      5.39 o 
  -5   0   9       26.54       21.77      5.40 o 
  -4   0   9        7.37        7.94      3.97 o 
  -3   0   9       16.77       19.84      3.17 o 
  -2   0   9       28.78       28.96      4.85 o 
  -1   0   9       14.87       14.25      2.16 o 
   0   0   9        1.47        1.99      1.36 o 
   1   0   9        5.82       11.81      2.77 o 
   2   0   9       28.92       33.23      5.02 o 
   3   0   9       16.12       18.90      5.03 o 
   4   0   9        6.31        7.03      3.99 o 
   5   0   9        0.10        8.27      4.09 o 
  -8   1   9       12.55        0.74      7.36 o 
  -7   1   9       23.44       38.57      7.76 o 
  -6   1   9        2.70        8.37      4.31 o 
  -5   1   9       67.38       57.17      6.85 o 
  -4   1   9        2.58        9.67      2.79 o 
  -3   1   9      134.95      149.45      5.70 o 
  -2   1   9       45.79       35.53      3.87 o 
  -1   1   9        4.20        0.00      1.83 o 
   0   1   9        6.69        7.32      2.00 o 
   1   1   9        1.66        1.70      3.24 o 
   2   1   9       90.68       99.15      5.65 o 
   3   1   9       32.48       45.56      6.55 o 
   4   1   9        0.34        0.46      4.46 o 
   5   1   9        0.09        0.53      5.53 o 
  -8   2   9        6.52        7.24      7.24 o 
  -7   2   9        2.19        2.94      5.36 o 
  -6   2   9       18.97       18.90      5.74 o 
  -5   2   9       37.08       35.40      5.82 o 
  -4   2   9        1.27        2.62      3.48 o 
  -3   2   9        5.65        8.03      2.40 o 
  -2   2   9       11.98       11.28      2.94 o 
  -1   2   9       28.20       26.80      2.70 o 
   0   2   9        3.91        1.07      2.04 o 
   1   2   9        2.95       12.06      3.59 o 
   2   2   9        2.20        1.33      4.31 o 
   3   2   9       38.24       47.94      5.85 o 
   4   2   9        1.11        2.05      4.28 o 
  -8   3   9        0.92        3.46      7.44 o 
  -7   3   9        3.83        1.72      5.56 o 
  -6   3   9       18.35       11.88      6.20 o 
  -5   3   9        1.31        5.52      4.16 o 
  -4   3   9       18.24       23.06      4.92 o 
  -3   3   9       55.74       68.88      5.29 o 
  -2   3   9        2.53        3.31      2.68 o 
  -1   3   9      291.36      246.63      2.30 o 
   0   3   9        0.87        0.14      2.96 o 
   1   3   9        0.23        2.47      2.98 o 
   2   3   9        2.03        1.80      3.72 o 
   3   3   9        2.86        3.71      5.22 o 
   4   3   9        0.66        8.15      5.07 o 
  -8   4   9        2.92        6.70      6.70 o 
  -7   4   9        4.00        9.38      4.83 o 
  -6   4   9       11.21       11.30      4.05 o 
  -5   4   9       85.61       91.84      7.00 o 
  -4   4   9        3.08        3.57      3.52 o 
  -3   4   9       60.00       44.01      4.99 o 
  -2   4   9       34.52       31.63      4.65 o 
  -1   4   9       76.64       91.96      2.92 o 
   0   4   9       69.34       70.41      2.57 o 
   1   4   9        0.62        0.59      3.20 o 
   2   4   9        1.61        5.29      4.30 o 
   3   4   9        0.26        3.40      5.00 o 
  -7   5   9       12.90       13.36      4.64 o 
  -6   5   9       26.29       16.28      4.28 o 
  -5   5   9       53.01       45.93      5.34 o 
  -4   5   9       77.22       90.45      6.81 o 
  -3   5   9       72.42       83.81      6.68 o 
  -2   5   9       18.28       27.48      5.28 o 
  -1   5   9       79.40       85.78      2.89 o 
   0   5   9       47.70       55.51      6.75 o 
   1   5   9        0.12        4.12      4.12 o 
   2   5   9        0.82        0.79      3.62 o 
  -7   6   9        5.12        1.91      3.64 o 
  -6   6   9        0.75        0.37      3.53 o 
  -5   6   9        6.07        4.35      3.78 o 
  -4   6   9        7.39       12.33      3.95 o 
  -3   6   9       18.41       19.20      3.80 o 
  -2   6   9        0.29        0.83      4.23 o 
  -1   6   9        0.00        0.81      4.48 o 
   0   6   9       35.31       38.35      3.58 o 
   1   6   9       15.59        4.31      4.15 o 
  -6   7   9        1.67        6.56      3.91 o 
  -5   7   9        5.25        6.04      3.27 o 
  -4   7   9       11.92        9.30      5.03 o 
  -3   7   9        2.26        1.76      4.41 o 
  -2   7   9        0.06        3.80      4.26 o 
  -1   7   9        2.13        1.99      4.65 o 
   0   7   9        0.46        2.52      3.50 o 
  -5   8   9        7.91        0.00      3.20 o 
  -4   8   9        0.93        2.19      3.32 o 
  -3   8   9        0.14        0.00      3.37 o 
  -2   8   9        2.29        8.15      3.64 o 
  -1   8   9        3.95        8.79      5.26 o 
   1 -10  10        5.85        9.63      5.86 o 
  -2  -9  10        0.03        0.00      4.34 o 
  -1  -9  10        0.21        0.42      4.59 o 
   0  -9  10        4.19        8.94      3.53 o 
   1  -9  10       30.68       34.44      4.87 o 
   2  -9  10        0.07        6.78      4.95 o 
   3  -9  10        2.87        4.60      7.44 o 
  -3  -8  10       15.28        6.53      5.19 o 
  -2  -8  10        0.70        0.42      4.27 o 
  -1  -8  10        6.46        5.21      5.21 o 
   0  -8  10       15.03       14.00      4.06 o 
   1  -8  10        5.64       15.42      4.18 o 
   2  -8  10        5.77        8.57      6.04 o 
   3  -8  10        0.39        1.84      6.36 o 
   4  -8  10        0.01        0.61      6.13 o 
  -4  -7  10        2.91        4.60      4.60 o 
  -3  -7  10        3.16        8.96      4.61 o 
  -2  -7  10        4.53        3.97      4.93 o 
  -1  -7  10       21.95       18.66      5.57 o 
   0  -7  10       45.33       16.95     20.23 o 
   1  -7  10       13.27        9.87      5.46 o 
   2  -7  10        5.44       11.60      5.28 o 
   3  -7  10        0.05        8.03      5.31 o 
   4  -7  10        2.48        4.82      5.37 o 
   5  -7  10        1.96        0.59      4.33 o 
  -5  -6  10        0.42        6.00      4.26 o 
  -4  -6  10        4.42        3.88      3.88 o 
  -3  -6  10        6.10        4.45      4.63 o 
  -2  -6  10        6.71        6.72      3.98 o 
  -1  -6  10       61.39       60.36      7.27 o 
   0  -6  10      150.99      166.57     14.57 o 
   1  -6  10       23.02       26.62      5.59 o 
   2  -6  10        2.82        4.85      5.52 o 
   3  -6  10       11.61       17.54      6.31 o 
   4  -6  10        7.40        2.14      6.03 o 
   5  -6  10        0.94        3.73      4.54 o 
  -5  -5  10        0.61        1.38      4.81 o 
  -4  -5  10        4.26        1.67      4.26 o 
  -3  -5  10        2.47        2.25      4.27 o 
  -2  -5  10       15.86       20.18      4.38 o 
  -1  -5  10        4.99        4.70      3.95 o 
   0  -5  10      246.92      223.22     16.23 o 
   1  -5  10       92.92      105.93      8.78 o 
   2  -5  10        1.46        2.96      4.97 o 
   3  -5  10        1.07        7.25      4.83 o 
   4  -5  10       20.31       19.86      5.11 o 
   5  -5  10        2.28        7.53      3.75 o 
  -6  -4  10       15.77       16.45      5.82 o 
  -5  -4  10       13.65        6.27      5.07 o 
  -4  -4  10       23.47       26.36      5.64 o 
  -3  -4  10        0.04        2.84      4.27 o 
  -2  -4  10        0.17        5.19      4.40 o 
  -1  -4  10        1.34       10.27      3.72 o 
   0  -4  10       60.44       76.70     16.14 o 
   1  -4  10      168.45      224.05     10.77 o 
   2  -4  10       35.14       46.42      6.45 o 
   3  -4  10        0.29        3.23      4.80 o 
   4  -4  10        2.13        4.19      4.32 o 
   5  -4  10        7.26        2.59      4.53 o 
  -6  -3  10        0.38       10.13      5.10 o 
  -5  -3  10       71.13       66.00      7.53 o 
  -4  -3  10        1.06        1.53      4.56 o 
  -3  -3  10        5.41        2.34      3.15 o 
  -2  -3  10        0.04        3.03      3.64 o 
  -1  -3  10        5.20       10.79      3.37 o 
   0  -3  10       35.01       40.16      3.02 o 
   1  -3  10       80.85       92.01      9.00 o 
   2  -3  10       83.47      109.19      7.45 o 
   3  -3  10       29.35       24.05      4.70 o 
   4  -3  10        1.90        1.63      3.85 o 
   5  -3  10        0.03        2.64      4.41 o 
  -7  -2  10        0.21        1.93      6.57 o 
  -6  -2  10        6.19        9.58      4.85 o 
  -5  -2  10        6.70        5.66      5.03 o 
  -4  -2  10        4.68       15.77      4.79 o 
  -3  -2  10       28.95       31.52      5.75 o 
  -2  -2  10       18.35       30.07      4.26 o 
  -1  -2  10       96.30       79.26      5.85 o 
   0  -2  10      127.79      136.58      4.82 o 
   1  -2  10       16.26        9.34      3.66 o 
   2  -2  10      130.55      128.02      7.84 o 
   3  -2  10       43.14       36.23      5.86 o 
   4  -2  10        0.12        0.83      4.13 o 
   5  -2  10        2.86        1.35      4.43 o 
  -7  -1  10        0.13        1.25      6.14 o 
  -6  -1  10       34.68       33.78      6.44 o 
  -5  -1  10       17.44       11.32      5.74 o 
  -4  -1  10       43.82       43.56      5.68 o 
  -3  -1  10       32.41       43.53      4.94 o 
  -2  -1  10        4.01        1.37      2.88 o 
  -1  -1  10       35.70       45.23      4.40 o 
   0  -1  10        0.65        2.24      2.24 o 
   1  -1  10       61.10       58.58      3.81 o 
   2  -1  10       46.86       53.09      5.21 o 
   3  -1  10       26.13       25.21      5.71 o 
   4  -1  10        2.21        1.30      4.01 o 
   5  -1  10       10.05        4.16      4.78 o 
  -7   0  10        1.74       14.55      6.38 o 
  -6   0  10       19.34       26.79      6.88 o 
  -5   0  10       33.66       39.60      6.34 o 
  -4   0  10      105.39      102.14      7.19 o 
  -3   0  10      199.32      203.01      9.14 o 
  -2   0  10       24.45       19.94      3.02 o 
  -1   0  10       12.10       10.82      3.08 o 
   0   0  10       20.54       11.25      2.04 o 
   1   0  10        0.59        0.25      3.51 o 
   2   0  10       17.65       15.56      4.29 o 
   3   0  10       11.50       24.55      4.78 o 
   4   0  10        0.00        1.35      4.22 o 
  -7   1  10        4.14        6.93      6.93 o 
  -6   1  10       18.31       18.92      7.23 o 
  -5   1  10       28.84       31.52      6.07 o 
  -4   1  10      200.61      215.57     10.04 o 
  -3   1  10      138.09      151.26      8.46 o 
  -2   1  10        7.59        3.82      3.29 o 
  -1   1  10        1.41        6.85      2.45 o 
   0   1  10       28.61       28.70      7.74 o 
   1   1  10        1.02        3.35      3.20 o 
   2   1  10        2.58        3.41      3.72 o 
   3   1  10        6.78        9.52      4.41 o 
   4   1  10        1.73        0.93      4.39 o 
  -7   2  10        0.91        1.26      6.07 o 
  -6   2  10        1.24        4.86      4.86 o 
  -5   2  10        4.48        5.26      5.04 o 
  -4   2  10      215.18      253.12     11.05 o 
  -3   2  10      275.38      300.36      9.26 o 
  -2   2  10       17.52       18.08      2.80 o 
  -1   2  10        4.15        5.15      2.98 o 
   0   2  10       26.96       27.44      1.91 o 
   1   2  10        1.48        1.18      2.83 o 
   2   2  10        3.21        0.72      3.84 o 
   3   2  10        0.16        5.13      5.13 o 
   4   2  10        1.66        5.50      4.58 o 
  -7   3  10        0.55        0.34      5.25 o 
  -6   3  10        0.81        1.04      5.34 o 
  -5   3  10        4.00        8.60      7.01 o 
  -4   3  10      135.52      125.28      8.05 o 
  -3   3  10      177.02      194.54     10.21 o 
  -2   3  10        3.59        2.00      4.16 o 
  -1   3  10        3.19        1.18      3.03 o 
   0   3  10       34.90       40.50      3.75 o 
   1   3  10        0.47        3.76      2.77 o 
   2   3  10        4.07        6.78      4.03 o 
   3   3  10        1.98        0.00      4.50 o 
  -7   4  10        0.02        4.01      4.85 o 
  -6   4  10       36.06       40.82      6.13 o 
  -5   4  10        8.16        3.52      4.89 o 
  -4   4  10      109.98      121.70      9.76 o 
  -3   4  10       36.54       36.79      3.82 o 
  -2   4  10       32.20       37.39      5.49 o 
  -1   4  10       19.75       28.78      4.92 o 
   0   4  10        5.77        5.50      2.72 o 
   1   4  10        0.06        2.42      3.76 o 
   2   4  10        0.51        4.79      4.48 o 
  -7   5  10        2.60        8.02      4.07 o 
  -6   5  10        0.51        6.53      4.31 o 
  -5   5  10       14.81       20.59      3.76 o 
  -4   5  10       47.75       49.14      6.35 o 
  -3   5  10        4.89        5.04      5.04 o 
  -2   5  10        4.67        7.68      5.32 o 
  -1   5  10       17.75       15.36      4.68 o 
   0   5  10       18.36       22.59      4.34 o 
   1   5  10        2.44        2.32      4.05 o 
   2   5  10        0.12        0.43      3.86 o 
  -7   6  10        1.84        3.27      3.23 o 
  -6   6  10        8.90        7.30      3.83 o 
  -5   6  10        3.97        3.33      4.03 o 
  -4   6  10       35.47       34.61      6.14 o 
  -3   6  10        0.01        5.70      4.50 o 
  -2   6  10        0.29        3.97      4.78 o 
  -1   6  10       15.94        4.51      4.93 o 
   0   6  10        1.43        1.40      3.01 o 
   1   6  10        5.64        5.33      5.33 o 
  -6   7  10        9.75       11.02      3.78 o 
  -5   7  10        0.10        0.37      3.64 o 
  -4   7  10        5.98        6.70      3.58 o 
  -3   7  10        5.29        1.06      5.11 o 
  -2   7  10        0.16        6.29      4.65 o 
  -1   7  10        3.59       12.41      4.72 o 
  -4   8  10        1.18        7.70      4.06 o 
  -3   8  10        0.01        5.35      5.35 o 
  -1  -9  11        0.90        4.65      4.65 o 
   0  -9  11        0.36        0.53      5.04 o 
   1  -9  11        1.14        3.08      6.06 o 
   2  -9  11        4.35        2.06      6.62 o 
  -2  -8  11        4.01        5.31      5.31 o 
  -1  -8  11        3.32        7.45      4.40 o 
   0  -8  11        0.28        3.55      3.55 o 
   1  -8  11        3.16        4.59      5.89 o 
   2  -8  11        0.69        9.00      5.31 o 
   3  -8  11        1.60        6.96      6.96 o 
  -3  -7  11        3.83        0.41      4.19 o 
  -2  -7  11        1.73        1.23      4.77 o 
  -1  -7  11        0.63        5.38      4.42 o 
   0  -7  11        1.29        2.69      4.36 o 
   1  -7  11        4.50        8.41      5.12 o 
   2  -7  11        1.06        7.16      5.87 o 
   3  -7  11       10.52        9.74      7.02 o 
   4  -7  11        3.25        4.66      6.11 o 
  -4  -6  11        0.13        7.21      3.72 o 
  -3  -6  11        1.40        0.38      4.99 o 
  -2  -6  11        1.07        3.07      4.54 o 
  -1  -6  11        2.46        1.16      4.81 o 
   0  -6  11        0.01        1.28      3.60 o 
   1  -6  11       14.74       17.04      6.60 o 
   2  -6  11        8.30        6.10      5.84 o 
   3  -6  11        6.69       18.55      6.44 o 
   4  -6  11       11.66        4.67      5.94 o 
  -5  -5  11        6.89       11.88      4.78 o 
  -4  -5  11        3.09        2.47      4.67 o 
  -3  -5  11        0.13        1.16      4.14 o 
  -2  -5  11        0.05        2.90      4.21 o 
  -1  -5  11        9.28       13.90      5.10 o 
   0  -5  11        7.48       16.78      8.73 o 
   1  -5  11       55.70       62.36      8.96 o 
   2  -5  11       23.36       33.18      6.11 o 
   3  -5  11        6.77        4.24      5.36 o 
   4  -5  11        5.89       13.94      4.53 o 
   5  -5  11        1.04        3.81      3.81 o 
  -6  -4  11        0.13        3.22      4.34 o 
  -5  -4  11       56.63       38.96      7.30 o 
  -4  -4  11        0.84        4.85      4.43 o 
  -3  -4  11        1.37        3.67      3.57 o 
  -2  -4  11       14.20       17.64      4.82 o 
  -1  -4  11       42.44       53.11      5.80 o 
   0  -4  11       10.05       14.19      3.54 o 
   1  -4  11       51.17       38.38      6.12 o 
   2  -4  11       38.81       37.94      6.47 o 
   3  -4  11        7.59        7.35      4.20 o 
   4  -4  11        0.43        5.26      3.89 o 
   5  -4  11        0.41        2.65      4.08 o 
  -6  -3  11        0.04        1.63      4.31 o 
  -5  -3  11        1.06        7.35      4.60 o 
  -4  -3  11       36.28       22.61      5.96 o 
  -3  -3  11        8.79        7.77      4.64 o 
  -2  -3  11       20.86       22.38      4.73 o 
  -1  -3  11       19.78       12.79      3.65 o 
   0  -3  11       11.00       13.06      3.43 o 
   1  -3  11       17.27       14.99      6.17 o 
   2  -3  11       12.04       13.41      4.65 o 
   3  -3  11        0.16        3.67      4.28 o 
   4  -3  11        3.29        3.01      4.34 o 
   5  -3  11        4.59        0.45      4.62 o 
  -6  -2  11        3.31        5.46      5.80 o 
  -5  -2  11        1.78        2.73      5.73 o 
  -4  -2  11       12.21       23.57      5.09 o 
  -3  -2  11       38.37       41.28      5.45 o 
  -2  -2  11        5.15        5.96      4.48 o 
  -1  -2  11       23.39       27.29      5.29 o 
   0  -2  11        1.22        3.18      2.34 o 
   1  -2  11      240.41      264.91      8.87 o 
   2  -2  11        0.32        3.61      3.71 o 
   3  -2  11        2.28        2.01      4.48 o 
   4  -2  11        0.49        3.46      3.99 o 
  -7  -1  11       21.02       12.38      8.35 o 
  -6  -1  11        9.57       16.49      5.87 o 
  -5  -1  11        0.67        1.86      4.60 o 
  -4  -1  11        5.11        1.18      3.93 o 
  -3  -1  11      174.98      172.93      9.24 o 
  -2  -1  11        0.37        2.52      3.50 o 
  -1  -1  11       45.84       37.14      4.68 o 
   0  -1  11       24.79       30.48      4.00 o 
   1  -1  11       67.89       67.10      6.00 o 
   2  -1  11        6.22       14.82      4.49 o 
   3  -1  11        3.21        6.79      4.15 o 
   4  -1  11        0.35        8.33      4.34 o 
  -7   0  11       12.70        2.62      7.75 o 
  -6   0  11       33.49       24.82      8.84 o 
  -5   0  11        0.93        0.97      4.68 o 
  -4   0  11        7.53        3.19      4.36 o 
  -3   0  11       69.05       70.93      6.63 o 
  -2   0  11        6.06        6.51      4.41 o 
  -1   0  11       19.62       29.75      3.88 o 
   0   0  11       33.23       24.69      2.62 o 
   1   0  11       75.59       59.84      5.18 o 
   2   0  11       13.17       13.81      3.96 o 
   3   0  11        0.24        1.23      3.68 o 
   4   0  11        0.72        0.43      4.26 o 
  -7   1  11        1.60        3.21      7.62 o 
  -6   1  11       16.26       18.77      6.57 o 
  -5   1  11       22.70       37.00      6.96 o 
  -4   1  11        1.21        4.61      4.61 o 
  -3   1  11        4.80        4.89      4.15 o 
  -2   1  11        4.61        1.25      3.93 o 
  -1   1  11        8.64        0.57      3.69 o 
   0   1  11       36.00       26.82      6.46 o 
   1   1  11       13.70       12.54      4.10 o 
   2   1  11       17.39       10.53      3.85 o 
   3   1  11        6.55       11.35      4.30 o 
  -7   2  11        2.66        5.79      6.90 o 
  -6   2  11        3.04        6.63      6.22 o 
  -5   2  11       35.57       31.10      6.40 o 
  -4   2  11       26.57       35.73      5.60 o 
  -3   2  11        1.66        2.59      4.74 o 
  -2   2  11       83.71       92.70      7.21 o 
  -1   2  11        4.43        2.20      5.18 o 
   0   2  11       43.76       16.86     15.58 o 
   1   2  11        3.83        6.56      3.34 o 
   2   2  11        0.17        3.75      3.27 o 
   3   2  11        9.08        3.05      4.89 o 
  -7   3  11        0.09        2.51      4.73 o 
  -6   3  11        9.97       18.29      6.28 o 
  -5   3  11       11.92        5.40      5.71 o 
  -4   3  11      113.18      143.83     10.92 o 
  -3   3  11        4.95       13.38      4.04 o 
  -2   3  11       43.87       63.64      6.42 o 
  -1   3  11       18.14       17.66      3.51 o 
   0   3  11       18.33       26.97      3.58 o 
   1   3  11        0.25        5.29      3.54 o 
   2   3  11        0.43        1.58      3.30 o 
  -7   4  11        0.29        1.16      5.33 o 
  -6   4  11        0.05        0.48      4.73 o 
  -5   4  11       48.86       43.56      6.08 o 
  -4   4  11       69.24       71.48      7.28 o 
  -3   4  11       16.78       24.42      5.52 o 
  -2   4  11       39.61       51.29      6.72 o 
  -1   4  11        2.57        0.00      5.15 o 
   0   4  11        4.82        4.93      4.93 o 
   1   4  11        0.55        1.93      3.31 o 
   2   4  11        0.01        1.64      3.56 o 
  -6   5  11        0.52        0.45      4.08 o 
  -5   5  11        0.17        0.92      4.65 o 
  -4   5  11        0.12        0.48      5.23 o 
  -3   5  11        7.08        6.10      4.68 o 
  -2   5  11        9.71        4.13      4.59 o 
  -1   5  11        0.68        0.48      4.16 o 
   0   5  11        2.45        3.10      3.01 o 
   1   5  11        0.42        0.00      4.01 o 
  -6   6  11        0.17        1.82      3.48 o 
  -5   6  11        1.05        1.49      4.26 o 
  -4   6  11        0.16        5.04      5.04 o 
  -3   6  11        0.39        5.13      5.31 o 
  -2   6  11        3.56        8.35      4.68 o 
  -1   6  11        2.37        0.57      6.16 o 
   0   6  11        0.00        0.96      6.25 o 
  -5   7  11        0.26        3.06      4.49 o 
  -4   7  11        0.03        3.98      5.58 o 
  -3   7  11        7.41       10.20      5.98 o 
  -2   7  11        1.67        5.44      5.38 o 
  -2  -8  12       14.93       11.59      4.13 o 
  -1  -8  12        2.17        5.38      5.38 o 
   0  -8  12        2.25        3.93      3.37 o 
   1  -8  12        0.11        6.54      6.54 o 
   2  -8  12        3.05        4.26      5.72 o 
  -3  -7  12        1.29        4.01      4.27 o 
  -2  -7  12       40.80       39.08      6.16 o 
  -1  -7  12       30.54       21.46      6.63 o 
   0  -7  12        6.83       11.98      3.82 o 
   1  -7  12        2.95        4.09      6.14 o 
   2  -7  12       19.83       17.18      7.29 o 
   3  -7  12        0.35        5.70      7.74 o 
  -4  -6  12        0.53        1.66      4.09 o 
  -3  -6  12        2.18        5.59      4.05 o 
  -2  -6  12       22.81       23.31      5.29 o 
  -1  -6  12       61.03       51.30      6.44 o 
   0  -6  12        0.74        0.92      3.52 o 
   1  -6  12        0.21        2.70      5.63 o 
   2  -6  12        2.48       15.38      5.67 o 
   3  -6  12        1.44        1.96      5.94 o 
   4  -6  12        6.81        5.57      6.49 o 
  -5  -5  12        2.66        1.82      4.47 o 
  -4  -5  12        9.23        2.49      5.66 o 
  -3  -5  12        2.69        6.27      3.65 o 
  -2  -5  12       19.76       23.30      5.62 o 
  -1  -5  12       14.26       28.99      5.85 o 
   0  -5  12       23.44       33.71      5.36 o 
   1  -5  12        4.67        4.73      6.19 o 
   2  -5  12        4.64        7.99      5.66 o 
   3  -5  12        0.94        8.85      4.37 o 
   4  -5  12        0.13        4.81      4.00 o 
  -5  -4  12       12.91       10.18      4.64 o 
  -4  -4  12       23.41       25.30      5.09 o 
  -3  -4  12       19.04       24.14      4.90 o 
  -2  -4  12       40.24       29.21      5.59 o 
  -1  -4  12        1.86        1.53      3.68 o 
   0  -4  12        4.96        3.68      3.43 o 
   1  -4  12       56.97       79.90      8.09 o 
   2  -4  12        6.60       11.58      4.58 o 
   3  -4  12        2.87        2.27      3.97 o 
   4  -4  12        0.27        0.27      4.19 o 
  -6  -3  12        0.23        6.55      4.63 o 
  -5  -3  12       10.42       13.64      4.88 o 
  -4  -3  12        2.42        2.90      5.29 o 
  -3  -3  12       61.91       52.91      6.93 o 
  -2  -3  12       51.18       57.40      6.77 o 
  -1  -3  12        9.73        4.03      4.22 o 
   0  -3  12        1.17        0.60      6.42 o 
   1  -3  12      162.95      135.62      8.87 o 
   2  -3  12        5.35       15.17      5.13 o 
   3  -3  12        4.09        6.39      3.41 o 
   4  -3  12        0.74        6.99      4.38 o 
  -6  -2  12        4.39        3.34      5.11 o 
  -5  -2  12        4.44        4.77      5.09 o 
  -4  -2  12        0.00        0.84      4.56 o 
  -3  -2  12       61.40       64.14      6.37 o 
  -2  -2  12       39.65       46.57      6.16 o 
  -1  -2  12        0.05        1.82      3.88 o 
   0  -2  12        6.98        7.00      3.13 o 
   1  -2  12       19.45       29.69      5.60 o 
   2  -2  12       21.09       17.78      4.29 o 
   3  -2  12        2.46       10.76      4.22 o 
   4  -2  12        1.45        3.88      3.28 o 
  -6  -1  12       29.21       15.33      6.17 o 
  -5  -1  12       11.31        3.94      5.12 o 
  -4  -1  12        7.04        8.11      3.96 o 
  -3  -1  12       35.86       29.52      5.36 o 
  -2  -1  12       71.07       76.91      6.02 o 
  -1  -1  12        2.91        3.68      4.26 o 
   0  -1  12        8.10        3.69      3.69 o 
   1  -1  12       16.83       16.90      4.42 o 
   2  -1  12        0.01        2.24      3.68 o 
   3  -1  12        1.29        0.42      3.50 o 
   4  -1  12        1.77        0.44      4.52 o 
  -7   0  12        0.18        3.33      6.91 o 
  -6   0  12       53.53       61.60      9.02 o 
  -5   0  12       56.26       43.94      6.66 o 
  -4   0  12        0.05        0.00      4.06 o 
  -3   0  12       20.19       25.31      4.92 o 
  -2   0  12        8.94        5.01      4.49 o 
  -1   0  12       10.46       19.92      3.97 o 
   0   0  12       31.52       20.91      3.14 o 
   1   0  12       18.64       14.71      4.22 o 
   2   0  12        3.25        4.11      3.42 o 
   3   0  12        0.21        7.46      3.81 o 
  -7   1  12       16.61        3.98      6.93 o 
  -6   1  12       43.54       52.38      8.81 o 
  -5   1  12      105.26       96.13      9.40 o 
  -4   1  12       11.68        2.31      5.44 o 
  -3   1  12       42.95       34.54      6.29 o 
  -2   1  12        0.23        4.15      3.77 o 
  -1   1  12       10.80        5.91      4.89 o 
   0   1  12       28.49       25.07      5.57 o 
   1   1  12       22.41       24.63      4.31 o 
   2   1  12        7.66        8.39      3.32 o 
   3   1  12        0.06        2.51      3.85 o 
  -7   2  12        3.04        5.28      6.12 o 
  -6   2  12        5.21        8.76      6.44 o 
  -5   2  12       80.20      111.17      9.50 o 
  -4   2  12       29.90       36.17      6.57 o 
  -3   2  12        8.50        4.42      5.02 o 
  -2   2  12        7.18       18.02      3.75 o 
  -1   2  12       33.16       32.76      5.47 o 
   0   2  12        6.44        2.37      4.33 o 
   1   2  12       15.91        6.24      4.21 o 
   2   2  12        0.15        3.93      2.85 o 
  -7   3  12        0.19        0.62      5.49 o 
  -6   3  12        0.01        5.15      5.33 o 
  -5   3  12       76.89       79.99      9.10 o 
  -4   3  12       30.77       22.93      6.09 o 
  -3   3  12        0.97        3.91      5.15 o 
  -2   3  12        0.19        9.29      4.75 o 
  -1   3  12        0.56        1.28      4.99 o 
   0   3  12        0.04        1.05      2.87 o 
   1   3  12        1.66        4.23      4.23 o 
   2   3  12        0.78        0.00      3.75 o 
  -6   4  12        0.37        1.05      5.79 o 
  -5   4  12        1.65        1.07      4.57 o 
  -4   4  12       48.86       44.65      7.32 o 
  -3   4  12        0.00        6.06      6.06 o 
  -2   4  12        2.94        1.04      5.27 o 
  -1   4  12        0.45        4.48      4.79 o 
   0   4  12        0.39        5.38      3.25 o 
   1   4  12        1.25        2.16      3.97 o 
  -6   5  12        6.15        4.12      4.97 o 
  -5   5  12        3.19        1.12      4.74 o 
  -4   5  12        2.94        4.10      6.04 o 
  -3   5  12        0.03        5.46      6.10 o 
  -2   5  12        0.54       11.05      7.34 o 
  -1   5  12        1.18        1.19      4.99 o 
   0   5  12        0.07        1.92      3.47 o 
  -5   6  12        8.83       10.33      5.42 o 
  -4   6  12        7.79        6.33      5.08 o 
  -3   6  12        0.66        4.10      6.03 o 
  -2   6  12        0.17        3.52      5.74 o 
   0  -8  13        0.22        3.37      5.70 o 
  -2  -7  13        1.27        8.22      3.94 o 
  -1  -7  13        0.30        1.85      4.32 o 
   0  -7  13        1.18        4.58      3.12 o 
   1  -7  13        0.19        5.02      6.41 o 
   2  -7  13        1.58        4.27      7.27 o 
  -3  -6  13        8.01       13.08      4.68 o 
  -2  -6  13       20.98        6.89      5.06 o 
  -1  -6  13        1.06        1.32      5.46 o 
   0  -6  13        9.55       15.02      9.94 o 
   1  -6  13        0.70        2.36      4.89 o 
   2  -6  13       11.47        8.06      6.81 o 
   3  -6  13        1.26        3.54      6.19 o 
  -4  -5  13        0.18        1.63      4.21 o 
  -3  -5  13        8.54        0.39      4.25 o 
  -2  -5  13       39.36       43.43      5.09 o 
  -1  -5  13        0.21        1.31      4.77 o 
   0  -5  13       33.95       41.41      5.06 o 
   1  -5  13        2.98        2.79      5.12 o 
   2  -5  13       22.01       31.65      7.02 o 
   3  -5  13        1.18        6.34      4.29 o 
  -5  -4  13        9.25        5.57      4.07 o 
  -4  -4  13       11.50        6.31      4.34 o 
  -3  -4  13        8.95        2.38      5.06 o 
  -2  -4  13       21.79       18.94      5.13 o 
  -1  -4  13        0.62        1.67      4.43 o 
   0  -4  13       27.17       32.57      4.92 o 
   1  -4  13        3.64        4.22      5.72 o 
   2  -4  13       26.51       13.11      6.34 o 
   3  -4  13        0.01        5.13      3.93 o 
  -5  -3  13        0.23        6.23      4.25 o 
  -4  -3  13        8.62        0.45      5.59 o 
  -3  -3  13        1.94        2.01      4.16 o 
  -2  -3  13       19.33       30.70      4.90 o 
  -1  -3  13        0.14        1.64      4.22 o 
   0  -3  13       56.19       45.33      4.60 o 
   1  -3  13        0.12        4.80      4.80 o 
   2  -3  13       42.98       24.25      5.73 o 
   3  -3  13        0.09        0.88      3.64 o 
  -6  -2  13        1.62        5.55      5.55 o 
  -5  -2  13        3.95        0.99      4.26 o 
  -4  -2  13       12.21        3.12      4.99 o 
  -3  -2  13        3.96        8.18      5.04 o 
  -2  -2  13       31.87       24.60      4.59 o 
  -1  -2  13       17.23        6.96      4.56 o 
   0  -2  13        5.57       12.96      5.37 o 
   1  -2  13        0.24        4.24      4.24 o 
   2  -2  13        7.31        9.39      3.59 o 
   3  -2  13        2.93        2.95      4.00 o 
  -6  -1  13        0.19        6.15      6.15 o 
  -5  -1  13        1.03        1.05      5.04 o 
  -4  -1  13        0.14        1.37      4.81 o 
  -3  -1  13        2.01        2.12      4.14 o 
  -2  -1  13       10.15        6.13      4.66 o 
  -1  -1  13        4.16        3.50      4.72 o 
   0  -1  13       22.38       20.18      3.68 o 
   1  -1  13        0.79        1.51      3.18 o 
   2  -1  13        0.18        3.50      3.50 o 
   3  -1  13        3.71        3.30      3.84 o 
  -6   0  13        5.55       18.49      6.58 o 
  -5   0  13        0.00        2.09      5.22 o 
  -4   0  13        0.04        2.40      4.53 o 
  -3   0  13        0.80        0.47      5.35 o 
  -2   0  13        5.23        7.56      4.36 o 
  -1   0  13        1.54       10.56      4.34 o 
   0   0  13       11.76       10.67      3.75 o 
   1   0  13        0.12        3.38      3.50 o 
   2   0  13        2.53        0.38      4.22 o 
  -6   1  13        6.21        6.78      6.78 o 
  -5   1  13        0.91        1.47      5.90 o 
  -4   1  13        0.42        4.06      4.83 o 
  -3   1  13        0.06       10.11      4.92 o 
  -2   1  13        5.75        4.04      4.46 o 
  -1   1  13        2.93        1.23      4.24 o 
   0   1  13        0.25        1.77      4.48 o 
   1   1  13        0.02        0.92      3.00 o 
   2   1  13        3.10        0.79      3.82 o 
  -6   2  13       13.18       12.29      7.54 o 
  -5   2  13        2.11        1.72      6.43 o 
  -4   2  13        0.11        6.09      6.09 o 
  -3   2  13        0.00        3.66      5.58 o 
  -2   2  13        0.01        1.97      5.03 o 
  -1   2  13        2.52        2.26      4.23 o 
   0   2  13        0.63        2.28      2.94 o 
   1   2  13        0.21        0.83      3.50 o 
  -6   3  13        0.77        4.79      5.96 o 
  -5   3  13        3.86        0.57      5.91 o 
  -4   3  13        9.80        5.87      6.66 o 
  -3   3  13        0.12        8.69      5.21 o 
  -2   3  13        1.49        7.17      4.54 o 
  -1   3  13        0.03        0.00      4.49 o 
   0   3  13        6.14        7.33      3.94 o 
   1   3  13        0.02        8.22      3.99 o 
  -5   4  13       18.19        8.52      5.98 o 
  -4   4  13        0.59        2.55      6.55 o 
  -3   4  13        2.49        5.81      5.99 o 
  -2   4  13        1.76        1.87      5.41 o 
  -1   4  13        0.57        5.31      5.31 o 
   0   4  13        6.09        3.98      5.21 o 
  -4   5  13        3.00        4.85      6.50 o 
  -3   5  13        0.25        2.89      6.53 o 
  -2   5  13        3.32        7.15      4.89 o 
  -2  -6  14        0.02        1.66      3.91 o 
  -1  -6  14        1.57        1.87      4.93 o 
   0  -6  14        1.36        2.55      3.92 o 
   1  -6  14        3.76        1.26      5.73 o 
  -3  -5  14        1.59        8.07      3.75 o 
  -2  -5  14        0.03        6.27      3.49 o 
  -1  -5  14        3.77        2.31      5.25 o 
   0  -5  14        2.04        0.52      3.96 o 
   1  -5  14        3.68        5.49      5.68 o 
   2  -5  14        0.00        5.91      6.35 o 
  -4  -4  14       20.34        9.37      4.76 o 
  -3  -4  14        9.62        7.82      4.77 o 
  -2  -4  14        0.35        3.37      3.62 o 
  -1  -4  14        3.13        1.80      4.89 o 
   0  -4  14        1.06        3.71      3.87 o 
   1  -4  14        2.54        3.43      5.60 o 
   2  -4  14        0.00        5.31      5.31 o 
  -4  -3  14        1.75        0.90      4.13 o 
  -3  -3  14       14.66        8.05      5.39 o 
  -2  -3  14        1.28        5.12      4.67 o 
  -1  -3  14        1.17        3.17      4.49 o 
   0  -3  14       10.63        6.70      7.24 o 
   1  -3  14        1.61        6.07      4.28 o 
   2  -3  14        1.60        0.00      4.69 o 
  -5  -2  14        2.91        3.54      4.82 o 
  -4  -2  14        0.01        0.47      4.36 o 
  -3  -2  14       17.60       15.42      4.45 o 
  -2  -2  14       10.99       13.18      4.41 o 
  -1  -2  14        0.01        5.99      4.25 o 
   0  -2  14        1.31        0.50      2.99 o 
   1  -2  14       16.54       12.82      4.19 o 
   2  -2  14        1.56        5.07      3.59 o 
  -5  -1  14        7.33        5.31      5.46 o 
  -4  -1  14        1.11        2.93      4.32 o 
  -3  -1  14        0.30        1.87      4.20 o 
  -2  -1  14       22.25       12.98      6.39 o 
  -1  -1  14        6.43        0.00      4.88 o 
   0  -1  14        0.54        1.08      2.95 o 
   1  -1  14       11.91        6.58      4.02 o 
   2  -1  14        0.06        1.63      3.95 o 
  -5   0  14        3.39        5.03      5.88 o 
  -4   0  14        0.40        5.28      5.28 o 
  -3   0  14        0.34        2.01      5.32 o 
  -2   0  14        3.16        0.00      4.33 o 
  -1   0  14        8.81       17.23      4.20 o 
   0   0  14        0.17        2.04      2.76 o 
   1   0  14        9.42        5.74      4.28 o 
  -5   1  14        1.07        2.34      5.96 o 
  -4   1  14        0.70        9.54      5.47 o 
  -3   1  14        0.40        1.69      4.67 o 
  -2   1  14        0.10        8.36      4.90 o 
  -1   1  14        0.48        4.31      4.31 o 
   0   1  14        2.35        2.87      2.87 o 
   1   1  14        1.21        0.43      3.74 o 
  -5   2  14        5.30        5.53      5.53 o 
  -4   2  14        0.08        2.52      5.37 o 
  -3   2  14        0.15        3.03      5.57 o 
  -2   2  14        0.04        0.66      4.35 o 
  -1   2  14        0.00        5.17      5.17 o 
   0   2  14        0.10        1.51      2.98 o 
  -5   3  14        9.97       19.06      6.44 o 
  -4   3  14        4.65       12.89      7.08 o 
  -3   3  14        3.57        4.05      5.23 o 
  -2   3  14        1.51        3.21      6.68 o 
  -1   3  14        0.03        1.00      5.15 o 
  -3   4  14        1.63        7.43      7.43 o 
  -2   4  14        0.44        2.90      5.52 o 
  -2  -5  15        0.06        2.60      4.76 o 
  -1  -5  15        0.00        6.82      4.00 o 
   0  -5  15        0.16        4.03      5.10 o 
  -3  -4  15        0.16        0.85      4.38 o 
  -2  -4  15        0.18        3.99      4.15 o 
  -1  -4  15        0.04        3.93      4.40 o 
   0  -4  15        0.12        1.68      3.73 o 
   1  -4  15        1.76        2.43      5.03 o 
  -3  -3  15        3.51        3.57      4.66 o 
  -2  -3  15        0.58        2.32      4.38 o 
  -1  -3  15        0.14        0.07      4.19 o 
   0  -3  15        0.19        2.14      3.75 o 
   1  -3  15        1.45        3.43      4.19 o 
  -4  -2  15        0.77        0.00      3.92 o 
  -3  -2  15        4.45        0.96      4.94 o 
  -2  -2  15        0.15        4.66      4.66 o 
  -1  -2  15        0.96        1.57      4.25 o 
   0  -2  15        0.34        0.23      3.35 o 
   1  -2  15        0.00        2.30      3.50 o 
  -4  -1  15        1.16        4.14      4.24 o 
  -3  -1  15        0.07        0.49      4.42 o 
  -2  -1  15        0.00        4.76      4.60 o 
  -1  -1  15        0.91        0.49      4.65 o 
   0  -1  15        0.18        4.49      2.50 o 
  -4   0  15        2.40        6.14      5.41 o 
  -3   0  15        2.05        1.74      4.84 o 
  -2   0  15        4.11        2.79      4.94 o 
  -1   0  15        0.87        3.64      5.18 o 
   0   0  15        0.04        3.19      3.19 o 
  -4   1  15       11.06        8.98      5.95 o 
  -3   1  15        0.13        3.84      6.28 o 
  -2   1  15       14.82        9.66      6.21 o 
  -1   1  15        0.05        3.84      5.48 o 
  -3   2  15        0.05        2.77      6.73 o 
  -2   2  15        3.59        1.99      6.97 o 
                                                 
